# Supplementary material for: [2 + 2 + 1] Cycloaddition of N-tosylhydrazones, tert-butyl nitrite and alkenes: a general and practical access to isoxazolines
Source: Chem Sci. 2021 Jun 22;12(28):9823–30. doi: 10.1039/d1sc02352g (PMC8293996; doi:10.1039/d1sc02352g)
Supplement: SC-012-D1SC02352G-s002 [file SC-012-D1SC02352G-s002.cif]

# Electronic Supplementary Material (ESI) for Chemical Science.
# This journal is © The Royal Society of Chemistry 2021

####################################################################### 
# 
# This file contains crystal structure data downloaded from the 
# Cambridge Structural Database (CSD) hosted by the Cambridge 
# Crystallographic Data Centre (CCDC).
# 
# Full information about CCDC data access policies and citation 
# guidelines are available at http://www.ccdc.cam.ac.uk/access/V1 
# 
# Audit and citation data items may have been added by the CCDC. 
# Please retain this information to preserve the provenance of 
# this file and to allow appropriate attribution of the data. 
# 
#######################################################################

data_mo_b210512ml_0m
_database_code_depnum_ccdc_archive 'CCDC 2083541'
loop_
_audit_author_name
_audit_author_address
'Liang Ma'
;Soochow University
China
;
_audit_update_record             
;
2021-06-09 deposited with the CCDC.	2021-06-21 downloaded from the CCDC.
;
_audit_creation_date             2021-06-08
_audit_creation_method           
;
Olex2 1.3
(compiled 2020.11.12 svn.r5f609507 for OlexSys, GUI svn.r6272)
;
_shelx_SHELXL_version_number     2018/3
_chemical_name_common            ?
_chemical_name_systematic        ?
_chemical_formula_moiety         'C12 H13 N O3'
_chemical_formula_sum            'C12 H13 N O3'
_chemical_formula_weight         219.23
_chemical_melting_point          ?
loop_
_atom_type_symbol
_atom_type_description
_atom_type_scat_dispersion_real
_atom_type_scat_dispersion_imag
_atom_type_scat_source
C C 0.0033 0.0016 'International Tables Vol C Tables 4.2.6.8 and 6.1.1.4'
H H 0.0000 0.0000 'International Tables Vol C Tables 4.2.6.8 and 6.1.1.4'
N N 0.0061 0.0033 'International Tables Vol C Tables 4.2.6.8 and 6.1.1.4'
O O 0.0106 0.0060 'International Tables Vol C Tables 4.2.6.8 and 6.1.1.4'

_shelx_space_group_comment       
;
The symmetry employed for this shelxl refinement is uniquely defined
by the following loop, which should always be used as a source of
symmetry information in preference to the above space-group names.
They are only intended as comments.
;
_space_group_crystal_system      triclinic
_space_group_IT_number           2
_space_group_name_H-M_alt        'P -1'
_space_group_name_Hall           '-P 1'
loop_
_space_group_symop_operation_xyz
'x, y, z'
'-x, -y, -z'

_cell_length_a                   7.4807(3)
_cell_length_b                   8.6220(4)
_cell_length_c                   9.8229(4)
_cell_angle_alpha                68.5450(10)
_cell_angle_beta                 71.4920(10)
_cell_angle_gamma                84.1620(10)
_cell_volume                     559.09(4)
_cell_formula_units_Z            2
_cell_measurement_reflns_used    6865
_cell_measurement_temperature    120.03
_cell_measurement_theta_max      0.7456
_cell_measurement_theta_min      0.5666
_shelx_estimated_absorpt_T_max   0.981
_shelx_estimated_absorpt_T_min   0.963
_exptl_absorpt_coefficient_mu    0.094
_exptl_absorpt_correction_T_max  0.7456
_exptl_absorpt_correction_T_min  0.5666
_exptl_absorpt_correction_type   multi-scan
_exptl_absorpt_process_details   
;
SADABS-2016/2 (Bruker,2016/2) was used for absorption correction.
wR2(int) was 0.1233 before and 0.0843 after correction.
The Ratio of minimum to maximum transmission is 0.7599.
The \l/2 correction factor is Not present.
;
_exptl_absorpt_special_details   ?
_exptl_crystal_colour            'clear light colourless'
_exptl_crystal_colour_lustre     clear
_exptl_crystal_colour_modifier   light
_exptl_crystal_colour_primary    colourless
_exptl_crystal_density_diffrn    1.302
_exptl_crystal_density_meas      ?
_exptl_crystal_density_method    ?
_exptl_crystal_description       block
_exptl_crystal_F_000             232
_exptl_crystal_size_max          0.4
_exptl_crystal_size_mid          0.3
_exptl_crystal_size_min          0.2
_exptl_transmission_factor_max   ?
_exptl_transmission_factor_min   ?
_diffrn_reflns_av_R_equivalents  0.0621
_diffrn_reflns_av_unetI/netI     0.0494
_diffrn_reflns_Laue_measured_fraction_full 0.957
_diffrn_reflns_Laue_measured_fraction_max 0.958
_diffrn_reflns_limit_h_max       9
_diffrn_reflns_limit_h_min       -9
_diffrn_reflns_limit_k_max       11
_diffrn_reflns_limit_k_min       -11
_diffrn_reflns_limit_l_max       12
_diffrn_reflns_limit_l_min       -12
_diffrn_reflns_number            9291
_diffrn_reflns_point_group_measured_fraction_full 0.957
_diffrn_reflns_point_group_measured_fraction_max 0.958
_diffrn_reflns_theta_full        25.242
_diffrn_reflns_theta_max         27.548
_diffrn_reflns_theta_min         2.337
_diffrn_ambient_temperature      120.03
_diffrn_detector_area_resol_mean ?
_diffrn_measured_fraction_theta_full 0.957
_diffrn_measured_fraction_theta_max 0.958
_diffrn_measurement_device_type  'Bruker APEX-II CCD'
_diffrn_measurement_method       '\f and \w scans'
_diffrn_radiation_type           MoK\a
_diffrn_radiation_wavelength     0.71073
_diffrn_source                   ?
_diffrn_source_current           1.0
_diffrn_source_power             0.05
_diffrn_source_voltage           50.0
_diffrn_standards_number         0
_reflns_Friedel_coverage         0.000
_reflns_Friedel_fraction_full    .
_reflns_Friedel_fraction_max     .
_reflns_number_gt                2257
_reflns_number_total             2472
_reflns_special_details          
;
 Reflections were merged by SHELXL according to the crystal
 class for the calculation of statistics and refinement.
 
 _reflns_Friedel_fraction is defined as the number of unique
 Friedel pairs measured divided by the number that would be
 possible theoretically, ignoring centric projections and
 systematic absences.
;
_reflns_threshold_expression     'I > 2\s(I)'
_computing_cell_refinement       'SAINT v8.37A (Bruker, 2015)'
_computing_data_collection       ?
_computing_data_reduction        'SAINT v8.37A (Bruker, 2015)'
_computing_molecular_graphics    'Olex2 1.3 (Dolomanov et al., 2009)'
_computing_publication_material  'Olex2 1.3 (Dolomanov et al., 2009)'
_computing_structure_refinement  'SHELXL 2018/3 (Sheldrick, 2015)'
_computing_structure_solution    'SHELXT 2018/2 (Sheldrick, 2018)'
_refine_diff_density_max         0.490
_refine_diff_density_min         -0.226
_refine_diff_density_rms         0.046
_refine_ls_extinction_coef       .
_refine_ls_extinction_method     none
_refine_ls_goodness_of_fit_ref   1.048
_refine_ls_hydrogen_treatment    mixed
_refine_ls_matrix_type           full
_refine_ls_number_parameters     150
_refine_ls_number_reflns         2472
_refine_ls_number_restraints     0
_refine_ls_R_factor_all          0.0505
_refine_ls_R_factor_gt           0.0473
_refine_ls_restrained_S_all      1.048
_refine_ls_shift/su_max          0.000
_refine_ls_shift/su_mean         0.000
_refine_ls_structure_factor_coef Fsqd
_refine_ls_weighting_details     
'w=1/[\s^2^(Fo^2^)+(0.0696P)^2^+0.1660P] where P=(Fo^2^+2Fc^2^)/3'
_refine_ls_weighting_scheme      calc
_refine_ls_wR_factor_gt          0.1272
_refine_ls_wR_factor_ref         0.1314
_refine_special_details          ?
_olex2_refinement_description    
;
1. Fixed Uiso
 At 1.2 times of:
  All C(H) groups, All C(H,H) groups
 At 1.5 times of:
  All C(H,H,H) groups
2.a Ternary CH refined with riding coordinates:
 C4(H4)
2.b Secondary CH2 refined with riding coordinates:
 C5(H5A,H5B), C2(H2A,H2B)
2.c Aromatic/amide H refined with riding coordinates:
 C12(H12), C10(H10), C9(H9), C11(H11)
2.d Idealised Me refined as rotating group:
 C1(H1A,H1B,H1C)
;
_atom_sites_solution_hydrogens   mixed
_atom_sites_solution_primary     dual
_atom_sites_solution_secondary   ?
loop_
_atom_site_label
_atom_site_type_symbol
_atom_site_fract_x
_atom_site_fract_y
_atom_site_fract_z
_atom_site_U_iso_or_equiv
_atom_site_adp_type
_atom_site_occupancy
_atom_site_site_symmetry_order
_atom_site_calc_flag
_atom_site_refinement_flags_posn
_atom_site_refinement_flags_adp
_atom_site_refinement_flags_occupancy
_atom_site_disorder_assembly
_atom_site_disorder_group
O1 O 0.62582(12) 0.64588(11) 0.62045(10) 0.0235(2) Uani 1 1 d . . . . .
O3 O 0.97900(12) 0.55246(11) 0.31952(10) 0.0240(2) Uani 1 1 d . . . . .
O2 O 0.66596(12) 0.41309(10) 0.56054(10) 0.0248(2) Uani 1 1 d . . . . .
N1 N 0.97525(13) 0.61355(12) 0.16586(11) 0.0201(2) Uani 1 1 d . . . . .
C7 C 0.84812(15) 0.83337(14) -0.00863(12) 0.0178(3) Uani 1 1 d . . . . .
C12 C 0.91318(17) 0.76708(16) -0.12622(14) 0.0234(3) Uani 1 1 d . . . . .
H12 H 0.974312 0.662630 -0.108187 0.028 Uiso 1 1 calc R U . . .
C6 C 0.87570(14) 0.74513(14) 0.14225(12) 0.0168(2) Uani 1 1 d . . . . .
C8 C 0.75663(16) 0.98632(15) -0.03706(14) 0.0219(3) Uani 1 1 d . . . . .
C3 C 0.70871(15) 0.55396(15) 0.53540(13) 0.0194(3) Uani 1 1 d . . . . .
C5 C 0.79344(16) 0.79650(14) 0.28044(12) 0.0194(3) Uani 1 1 d . . . . .
H5A H 0.653939 0.797000 0.311345 0.023 Uiso 1 1 calc R U . . .
H5B H 0.841435 0.907478 0.262163 0.023 Uiso 1 1 calc R U . . .
C4 C 0.86681(15) 0.65737(14) 0.39942(13) 0.0191(3) Uani 1 1 d . . . . .
H4 H 0.948269 0.706993 0.436855 0.023 Uiso 1 1 calc R U . . .
C10 C 0.79817(18) 1.00623(18) -0.29627(15) 0.0299(3) Uani 1 1 d . . . . .
H10 H 0.781868 1.065101 -0.394196 0.036 Uiso 1 1 calc R U . . .
C9 C 0.73206(17) 1.07204(16) -0.18028(15) 0.0272(3) Uani 1 1 d . . . . .
H9 H 0.669814 1.175966 -0.198672 0.033 Uiso 1 1 calc R U . . .
C11 C 0.88850(19) 0.85359(18) -0.26864(15) 0.0295(3) Uani 1 1 d . . . . .
H11 H 0.933588 0.808359 -0.348012 0.035 Uiso 1 1 calc R U . . .
C2 C 0.46738(19) 0.56801(18) 0.75538(15) 0.0319(3) Uani 1 1 d . . . . .
H2A H 0.504590 0.458944 0.819071 0.038 Uiso 1 1 calc R U . . .
H2B H 0.360488 0.549479 0.723863 0.038 Uiso 1 1 calc R U . . .
C1 C 0.41103(19) 0.6823(2) 0.84470(17) 0.0359(3) Uani 1 1 d . . . . .
H1A H 0.373152 0.789399 0.781030 0.054 Uiso 1 1 calc R U . . .
H1B H 0.517920 0.700181 0.874935 0.054 Uiso 1 1 calc R U . . .
H1C H 0.305071 0.632450 0.936712 0.054 Uiso 1 1 calc R U . . .
H8 H 0.709(2) 1.032(2) 0.042(2) 0.032(4) Uiso 1 1 d . . . . .

loop_
_atom_site_aniso_label
_atom_site_aniso_U_11
_atom_site_aniso_U_22
_atom_site_aniso_U_33
_atom_site_aniso_U_23
_atom_site_aniso_U_13
_atom_site_aniso_U_12
O1 0.0232(4) 0.0245(4) 0.0199(4) -0.0090(4) 0.0005(3) -0.0054(3)
O3 0.0261(4) 0.0258(5) 0.0183(4) -0.0076(4) -0.0073(3) 0.0090(3)
O2 0.0304(5) 0.0198(4) 0.0234(4) -0.0048(3) -0.0094(3) -0.0022(3)
N1 0.0207(5) 0.0213(5) 0.0173(5) -0.0071(4) -0.0041(4) 0.0006(4)
C7 0.0163(5) 0.0190(5) 0.0168(5) -0.0057(4) -0.0029(4) -0.0044(4)
C12 0.0256(6) 0.0239(6) 0.0226(6) -0.0110(5) -0.0057(4) -0.0033(4)
C6 0.0153(5) 0.0169(5) 0.0169(5) -0.0061(4) -0.0022(4) -0.0028(4)
C8 0.0207(5) 0.0218(6) 0.0204(6) -0.0058(5) -0.0038(4) -0.0012(4)
C3 0.0203(5) 0.0219(5) 0.0168(5) -0.0057(4) -0.0082(4) 0.0001(4)
C5 0.0222(5) 0.0185(5) 0.0158(5) -0.0064(4) -0.0035(4) 0.0015(4)
C4 0.0195(5) 0.0196(5) 0.0183(6) -0.0073(4) -0.0054(4) 0.0015(4)
C10 0.0294(6) 0.0370(7) 0.0199(6) -0.0010(5) -0.0098(5) -0.0118(5)
C9 0.0245(6) 0.0256(6) 0.0253(6) 0.0002(5) -0.0089(5) -0.0028(5)
C11 0.0325(6) 0.0380(7) 0.0206(6) -0.0127(5) -0.0052(5) -0.0109(5)
C2 0.0312(7) 0.0348(7) 0.0226(6) -0.0097(6) 0.0046(5) -0.0123(5)
C1 0.0260(6) 0.0495(9) 0.0308(7) -0.0210(7) 0.0034(5) -0.0059(6)

_geom_special_details            
;
 All esds (except the esd in the dihedral angle between two l.s. planes)
 are estimated using the full covariance matrix.  The cell esds are taken
 into account individually in the estimation of esds in distances, angles
 and torsion angles; correlations between esds in cell parameters are only
 used when they are defined by crystal symmetry.  An approximate (isotropic)
 treatment of cell esds is used for estimating esds involving l.s. planes.
;
loop_
_geom_bond_atom_site_label_1
_geom_bond_atom_site_label_2
_geom_bond_distance
_geom_bond_site_symmetry_2
_geom_bond_publ_flag
O1 C3 1.3290(14) . ?
O1 C2 1.4580(14) . ?
O3 N1 1.4138(13) . ?
O3 C4 1.4441(13) . ?
O2 C3 1.2032(15) . ?
N1 C6 1.2809(15) . ?
C7 C12 1.4025(16) . ?
C7 C6 1.4681(15) . ?
C7 C8 1.3978(16) . ?
C12 H12 0.9500 . ?
C12 C11 1.3857(18) . ?
C6 C5 1.5071(15) . ?
C8 C9 1.3910(17) . ?
C8 H8 0.955(17) . ?
C3 C4 1.5226(15) . ?
C5 H5A 0.9900 . ?
C5 H5B 0.9900 . ?
C5 C4 1.5342(16) . ?
C4 H4 1.0000 . ?
C10 H10 0.9500 . ?
C10 C9 1.387(2) . ?
C10 C11 1.392(2) . ?
C9 H9 0.9500 . ?
C11 H11 0.9500 . ?
C2 H2A 0.9900 . ?
C2 H2B 0.9900 . ?
C2 C1 1.4942(19) . ?
C1 H1A 0.9800 . ?
C1 H1B 0.9800 . ?
C1 H1C 0.9800 . ?

loop_
_geom_angle_atom_site_label_1
_geom_angle_atom_site_label_2
_geom_angle_atom_site_label_3
_geom_angle
_geom_angle_site_symmetry_1
_geom_angle_site_symmetry_3
_geom_angle_publ_flag
C3 O1 C2 116.37(9) . . ?
N1 O3 C4 109.61(8) . . ?
C6 N1 O3 109.79(9) . . ?
C12 C7 C6 121.03(11) . . ?
C8 C7 C12 118.99(11) . . ?
C8 C7 C6 119.98(10) . . ?
C7 C12 H12 119.9 . . ?
C11 C12 C7 120.15(12) . . ?
C11 C12 H12 119.9 . . ?
N1 C6 C7 120.87(10) . . ?
N1 C6 C5 114.21(10) . . ?
C7 C6 C5 124.92(10) . . ?
C7 C8 H8 120.3(10) . . ?
C9 C8 C7 120.44(11) . . ?
C9 C8 H8 119.3(10) . . ?
O1 C3 C4 108.49(9) . . ?
O2 C3 O1 126.01(11) . . ?
O2 C3 C4 125.50(11) . . ?
C6 C5 H5A 111.7 . . ?
C6 C5 H5B 111.7 . . ?
C6 C5 C4 100.44(9) . . ?
H5A C5 H5B 109.5 . . ?
C4 C5 H5A 111.7 . . ?
C4 C5 H5B 111.7 . . ?
O3 C4 C3 109.59(9) . . ?
O3 C4 C5 105.92(9) . . ?
O3 C4 H4 109.5 . . ?
C3 C4 C5 112.73(9) . . ?
C3 C4 H4 109.5 . . ?
C5 C4 H4 109.5 . . ?
C9 C10 H10 120.1 . . ?
C9 C10 C11 119.72(12) . . ?
C11 C10 H10 120.1 . . ?
C8 C9 H9 119.9 . . ?
C10 C9 C8 120.19(12) . . ?
C10 C9 H9 119.9 . . ?
C12 C11 C10 120.50(12) . . ?
C12 C11 H11 119.8 . . ?
C10 C11 H11 119.8 . . ?
O1 C2 H2A 110.1 . . ?
O1 C2 H2B 110.1 . . ?
O1 C2 C1 107.79(11) . . ?
H2A C2 H2B 108.5 . . ?
C1 C2 H2A 110.1 . . ?
C1 C2 H2B 110.1 . . ?
C2 C1 H1A 109.5 . . ?
C2 C1 H1B 109.5 . . ?
C2 C1 H1C 109.5 . . ?
H1A C1 H1B 109.5 . . ?
H1A C1 H1C 109.5 . . ?
H1B C1 H1C 109.5 . . ?

loop_
_geom_torsion_atom_site_label_1
_geom_torsion_atom_site_label_2
_geom_torsion_atom_site_label_3
_geom_torsion_atom_site_label_4
_geom_torsion
_geom_torsion_site_symmetry_1
_geom_torsion_site_symmetry_2
_geom_torsion_site_symmetry_3
_geom_torsion_site_symmetry_4
_geom_torsion_publ_flag
O1 C3 C4 O3 170.49(9) . . . . ?
O1 C3 C4 C5 -71.81(12) . . . . ?
O3 N1 C6 C7 -179.72(9) . . . . ?
O3 N1 C6 C5 0.12(13) . . . . ?
O2 C3 C4 O3 -9.90(16) . . . . ?
O2 C3 C4 C5 107.80(13) . . . . ?
N1 O3 C4 C3 120.40(9) . . . . ?
N1 O3 C4 C5 -1.48(11) . . . . ?
N1 C6 C5 C4 -0.99(12) . . . . ?
C7 C12 C11 C10 -0.39(18) . . . . ?
C7 C6 C5 C4 178.85(10) . . . . ?
C7 C8 C9 C10 0.05(18) . . . . ?
C12 C7 C6 N1 6.67(16) . . . . ?
C12 C7 C6 C5 -173.16(10) . . . . ?
C12 C7 C8 C9 -0.56(17) . . . . ?
C6 C7 C12 C11 -178.95(10) . . . . ?
C6 C7 C8 C9 179.12(10) . . . . ?
C6 C5 C4 O3 1.41(10) . . . . ?
C6 C5 C4 C3 -118.43(10) . . . . ?
C8 C7 C12 C11 0.73(17) . . . . ?
C8 C7 C6 N1 -173.01(10) . . . . ?
C8 C7 C6 C5 7.17(16) . . . . ?
C3 O1 C2 C1 172.94(11) . . . . ?
C4 O3 N1 C6 0.89(12) . . . . ?
C9 C10 C11 C12 -0.13(18) . . . . ?
C11 C10 C9 C8 0.30(18) . . . . ?
C2 O1 C3 O2 -0.72(17) . . . . ?
C2 O1 C3 C4 178.89(9) . . . . ?

_shelx_res_file                  
;
TITL mo_b210512ml_0m_a.res in P-1
    mo_b210512ml_0m.res
    created by SHELXL-2018/3 at 21:17:48 on 08-Jun-2021
REM Old TITL mo_b210512ml_0m in P-1
REM SHELXT solution in P-1: R1 0.159, Rweak 0.006, Alpha 0.066
REM <I/s> 0.000 for 0 systematic absences, Orientation as input
REM Formula found by SHELXT: C12 N O3
CELL 0.71073 7.4807 8.622 9.8229 68.545 71.492 84.162
ZERR 2 0.0003 0.0004 0.0004 0.001 0.001 0.001
LATT 1
SFAC C H N O
UNIT 24 26 2 6

L.S. 10 0 0
PLAN  5
SIZE 0.2 0.3 0.4
TEMP -153.12
CONF
BOND
list 4
MORE -1
BOND $H
fmap 2 53
acta
OMIT 1 0 5
OMIT 1 2 0
OMIT 0 -2 1
OMIT -1 -1 2
OMIT 0 0 2
OMIT -1 0 3
OMIT 0 1 0
OMIT -1 -1 4
OMIT -1 -1 3
OMIT -1 -2 1
OMIT 0 1 1
OMIT 1 -6 6
OMIT 3 -5 7
OMIT 0 -4 7
OMIT 3 -5 8
OMIT 1 0 0
OMIT 5 4 1
OMIT 3 3 8
REM <olex2.extras>
REM <HklSrc "%.\\mo_b210512ml_0m.hkl">
REM </olex2.extras>

WGHT    0.069600    0.166000
FVAR       2.81212
O1    4    0.625819    0.645877    0.620454    11.00000    0.02317    0.02449 =
         0.01989   -0.00896    0.00047   -0.00544
O3    4    0.979003    0.552456    0.319516    11.00000    0.02608    0.02583 =
         0.01827   -0.00757   -0.00732    0.00902
O2    4    0.665958    0.413095    0.560545    11.00000    0.03040    0.01978 =
         0.02336   -0.00480   -0.00936   -0.00219
N1    3    0.975247    0.613547    0.165859    11.00000    0.02069    0.02134 =
         0.01727   -0.00711   -0.00414    0.00063
C7    1    0.848123    0.833366   -0.008632    11.00000    0.01633    0.01900 =
         0.01684   -0.00566   -0.00287   -0.00439
C12   1    0.913182    0.767082   -0.126220    11.00000    0.02559    0.02394 =
         0.02262   -0.01098   -0.00565   -0.00332
AFIX  43
H12   2    0.974312    0.662630   -0.108187    11.00000   -1.20000
AFIX   0
C6    1    0.875696    0.745125    0.142253    11.00000    0.01526    0.01695 =
         0.01691   -0.00609   -0.00218   -0.00278
C8    1    0.756626    0.986316   -0.037059    11.00000    0.02069    0.02182 =
         0.02037   -0.00581   -0.00385   -0.00119
C3    1    0.708709    0.553956    0.535401    11.00000    0.02034    0.02192 =
         0.01684   -0.00567   -0.00820    0.00006
C5    1    0.793439    0.796495    0.280437    11.00000    0.02216    0.01849 =
         0.01581   -0.00643   -0.00353    0.00146
AFIX  23
H5A   2    0.653939    0.797000    0.311345    11.00000   -1.20000
H5B   2    0.841435    0.907478    0.262163    11.00000   -1.20000
AFIX   0
C4    1    0.866811    0.657367    0.399421    11.00000    0.01946    0.01964 =
         0.01827   -0.00730   -0.00536    0.00146
AFIX  13
H4    2    0.948269    0.706993    0.436855    11.00000   -1.20000
AFIX   0
C10   1    0.798174    1.006228   -0.296272    11.00000    0.02941    0.03699 =
         0.01992   -0.00098   -0.00983   -0.01175
AFIX  43
H10   2    0.781868    1.065101   -0.394196    11.00000   -1.20000
AFIX   0
C9    1    0.732061    1.072039   -0.180276    11.00000    0.02454    0.02555 =
         0.02525    0.00023   -0.00891   -0.00280
AFIX  43
H9    2    0.669814    1.175966   -0.198672    11.00000   -1.20000
AFIX   0
C11   1    0.888502    0.853594   -0.268639    11.00000    0.03248    0.03796 =
         0.02058   -0.01272   -0.00524   -0.01093
AFIX  43
H11   2    0.933588    0.808359   -0.348012    11.00000   -1.20000
AFIX   0
C2    1    0.467381    0.568008    0.755379    11.00000    0.03124    0.03485 =
         0.02258   -0.00968    0.00462   -0.01234
AFIX  23
H2A   2    0.504590    0.458944    0.819071    11.00000   -1.20000
H2B   2    0.360488    0.549479    0.723863    11.00000   -1.20000
AFIX   0
C1    1    0.411033    0.682347    0.844698    11.00000    0.02595    0.04950 =
         0.03084   -0.02100    0.00338   -0.00590
AFIX 137
H1A   2    0.373152    0.789399    0.781030    11.00000   -1.50000
H1B   2    0.517920    0.700181    0.874935    11.00000   -1.50000
H1C   2    0.305071    0.632450    0.936712    11.00000   -1.50000
AFIX   0
H8    2    0.708850    1.032399    0.042115    11.00000    0.03219
HKLF 4


REM  mo_b210512ml_0m_a.res in P-1
REM wR2 = 0.1314, GooF = S = 1.048, Restrained GooF = 1.048 for all data
REM R1 = 0.0473 for 2257 Fo > 4sig(Fo) and 0.0505 for all 2472 data
REM 150 parameters refined using 0 restraints

END

WGHT      0.0696      0.1660

REM Highest difference peak  0.490,  deepest hole -0.226,  1-sigma level  0.046
Q1    1   0.7887  0.6062  0.4671  11.00000  0.05    0.49
Q2    1   0.8269  0.7801  0.2060  11.00000  0.05    0.29
Q3    1   0.8220  0.7254  0.3486  11.00000  0.05    0.29
Q4    1   0.8392  0.7781  0.0747  11.00000  0.05    0.27
Q5    1   0.7913  1.0551 -0.1189  11.00000  0.05    0.26
;
_shelx_res_checksum              18694
_shelx_hkl_file                  
;
   1   0   0    0.10    0.20
  -2   0   0  677.13   58.69
  -2   0   0  741.33   59.09
  -2   0   0  654.73   58.89
  -2   0   0  769.22   59.19
   2   0   0  683.33   58.69
   2   0   0  781.72   59.09
   2   0   0  651.03   58.99
  -3   0   0  511.85   45.60
  -3   0   0  506.75   45.60
  -3   0   0  513.45   45.80
  -3   0   0  630.74   46.20
   3   0   0  625.34   46.00
   3   0   0  500.15   45.60
   3   0   0  452.05   45.70
   3   0   0  610.14   45.40
  -4   0   0  195.88   18.00
  -4   0   0  183.98   17.40
   4   0   0  225.28   19.00
   4   0   0  183.78   18.10
   4   0   0  193.88   17.80
   4   0   0  231.68   17.60
  -5   0   0   19.40    2.40
  -5   0   0   11.30    2.90
  -5   0   0   15.60    3.00
   5   0   0   16.50    2.50
   5   0   0   13.60    3.20
   5   0   0   14.90    2.90
  -6   0   0   76.59    8.30
  -6   0   0   82.69    9.10
  -6   0   0   74.59    7.30
   6   0   0   95.99    9.00
   6   0   0   63.59    7.30
  -7   0   0  143.09   14.70
  -7   0   0  137.49   13.60
  -7   0   0  145.99   12.40
   7   0   0  119.39   12.40
   7   0   0  139.99   14.10
  -8   0   0  388.46   34.10
  -8   0   0  407.86   35.40
   8   0   0  324.57   32.30
   8   0   0  422.36   35.00
  -9   0   0   58.89    8.60
  -9   0   0   50.49    7.60
   9   0   0   54.89    8.20
   9  -1   0  109.19   11.80
   9  -1   0  122.79   13.90
  -9   1   0  129.89   14.40
   8  -1   0    2.00    2.00
   8  -1   0    6.00    2.50
  -8   1   0    1.20    2.60
  -8   1   0    2.10    2.20
   7  -1   0  320.17   28.70
   7  -1   0  295.47   27.40
  -7   1   0  309.97   28.90
  -7   1   0  307.77   27.90
  -7   1   0  329.57   27.70
   6  -1   0  753.62   72.19
   6  -1   0  874.21   73.29
   6  -1   0  814.32   72.39
  -6   1   0  889.11   72.69
  -6   1   0  989.20   73.99
   5  -1   0  518.55   42.70
   5  -1   0  532.85   42.10
   5  -1   0  470.65   41.90
  -5   1   0  527.75   43.00
  -5   1   0  435.26   41.90
  -5   1   0  480.55   42.00
   4  -1   0  223.78   18.20
   4  -1   0  184.28   18.00
   4  -1   0  202.38   17.60
   4  -1   0  218.18   17.90
  -4   1   0  187.08   17.90
  -4   1   0  213.08   17.80
  -4   1   0  179.58   17.50
   3  -1   0 1372.76  109.99
   3  -1   0 1225.18  110.39
   3  -1   0 1442.86  110.49
  -3   1   0 1559.44  110.79
  -3   1   0 1265.97  110.19
  -3   1   0 1235.88  110.29
  -3   1   0 1195.58  109.99
   2  -1   0  369.76   33.10
   2  -1   0  384.56   33.40
   2  -1   0  402.76   33.40
   2  -1   0  400.56   33.60
  -2   1   0  430.06   33.60
  -2   1   0  370.86   33.30
  -2   1   0  424.66   33.50
   0  -1   0   -0.10    0.10
  -4  -1   0    6.00    1.00
  -4  -1   0    7.40    1.90
  -4  -1   0    3.10    1.40
  -4  -1   0    5.50    2.10
   4   1   0    5.50    1.90
   4   1   0    5.80    1.70
   4   1   0    7.70    1.20
   4   1   0    6.60    2.00
  -5  -1   0  467.25   39.50
   5   1   0  445.66   37.60
   5   1   0  439.06   39.00
  -6  -1   0  889.21   76.19
  -6  -1   0  957.30   78.19
  -6  -1   0 1056.39   78.99
   6   1   0  779.82   76.09
   6   1   0  952.50   78.19
  -7  -1   0    3.80    2.60
  -7  -1   0    4.30    2.80
  -7  -1   0    5.30    1.10
   7   1   0    4.00    1.10
   7   1   0    6.20    2.70
  -8  -1   0    7.70    3.40
  -8  -1   0    7.60    2.90
   8   1   0    4.80    3.00
  -9  -1   0  172.08   17.40
  -9  -1   0  178.28   18.60
   9   1   0  152.68   17.30
   9  -2   0  223.08   23.50
   9  -2   0  255.77   25.20
  -9   2   0  305.67   26.10
  -9   2   0  261.77   25.40
   8  -2   0  531.85   48.70
  -8   2   0  534.65   49.10
  -8   2   0  585.34   49.20
   7  -2   0   13.20    3.90
   7  -2   0   20.60    4.00
   7  -2   0   22.60    4.80
  -7   2   0   16.20    4.20
   6  -2   0   32.50    4.60
   6  -2   0   29.40    5.20
   6  -2   0   29.20    4.30
  -6   2   0   28.90    5.30
   5  -2   0   92.59    8.90
   5  -2   0   75.29    8.80
   5  -2   0   92.89    8.30
  -5   2   0   80.59    8.70
  -5   2   0   86.49    9.20
   4  -2   0 2831.52  221.78
   4  -2   0 2981.60  221.08
   4  -2   0 2485.05  221.78
  -4   2   0 2908.61  222.08
  -4   2   0 2392.86  221.38
  -4   2   0 2438.46  221.48
   3  -2   0 2729.43  223.58
  -3   2   0 2530.25  223.28
  -3   2   0 2840.02  223.68
   2  -2   0  568.14   50.99
   2  -2   0  657.33   51.49
   2  -2   0  631.34   50.59
   2  -2   0  639.14   51.19
  -2   2   0  625.74   51.09
  -2   2   0  508.45   51.19
  -2   2   0  610.14   50.99
  -2   2   0  643.04   51.29
   1  -2   0  677.23   52.59
   1  -2   0  550.14   52.79
   1  -2   0  658.93   53.19
  -1   2   0  631.04   53.09
  -1   2   0  602.14   52.89
  -1   2   0  689.93   52.89
   0  -2   0  389.36   33.90
   0  -2   0  420.76   34.10
   0  -2   0  413.86   34.00
   0  -2   0  420.76   34.00
   0   2   0  338.57   34.20
   0   2   0  414.76   34.00
   0   2   0  442.56   34.00
  -1  -2   0  412.36   34.70
  -2  -2   0 1973.90  141.69
  -2  -2   0 1605.54  140.79
  -2  -2   0 1666.73  141.59
   2   2   0 1699.83  141.69
   2   2   0 1600.24  141.69
  -3  -2   0 1277.07  109.99
  -3  -2   0 1142.79  109.89
  -3  -2   0 1444.66  110.29
  -3  -2   0 1462.25  110.49
   3   2   0 1478.95  110.19
   3   2   0 1130.09  109.79
  -5  -2   0  615.54   51.19
  -5  -2   0  608.44   50.09
   5   2   0  513.45   50.29
  -6  -2   0  675.23   63.19
  -6  -2   0  808.02   64.09
   6   2   0  730.93   63.19
  -7  -2   0   11.80    4.10
  -7  -2   0   10.70    3.60
   7   2   0   14.60    3.80
  -8  -2   0  264.07   24.90
  -8  -2   0  248.88   25.20
   8   2   0  255.97   24.60
  -9  -2   0  124.99   14.40
  -9  -2   0  119.09   16.20
   9   2   0  128.29   16.10
   8  -3   0 1336.17  112.69
   8  -3   0 1331.57  113.39
  -8   3   0 1283.37  113.59
  -8   3   0 1377.26  113.49
   7  -3   0    5.60    2.70
   7  -3   0    4.00    2.20
   7  -3   0    5.60    2.20
  -7   3   0    2.60    2.50
  -7   3   0    3.40    2.50
   6  -3   0   25.90    4.80
   6  -3   0   19.10    4.30
   6  -3   0   30.60    3.60
  -6   3   0   30.60    5.10
  -6   3   0   22.50    4.80
   5  -3   0 1075.39   92.99
   5  -3   0 1150.08   92.99
   5  -3   0 1129.69   91.79
  -5   3   0 1057.09   94.09
  -5   3   0 1091.69   92.69
   4  -3   0    0.80    1.30
   4  -3   0    2.80    1.40
   4  -3   0    1.60    1.20
   4  -3   0    1.20    0.80
  -4   3   0    1.40    1.30
  -4   3   0    2.40    1.50
  -4   3   0    2.00    1.40
  -4   3   0    0.00    0.90
   3  -3   0  453.05   42.40
   3  -3   0  565.44   43.10
   3  -3   0  449.16   42.40
  -3   3   0  440.96   42.20
  -3   3   0  547.55   42.50
  -3   3   0  463.55   42.80
  -3   3   0  593.54   42.90
   2  -3   0  433.36   35.50
   2  -3   0  404.06   35.00
  -2   3   0  451.35   35.10
  -2   3   0  423.26   34.90
  -2   3   0  423.46   35.10
  -2   3   0  338.77   35.10
   0  -3   0 1314.07   97.99
   0  -3   0 1094.09   97.69
   0  -3   0 1029.40   97.89
   0  -3   0 1177.88   97.79
   0   3   0 1131.69   97.89
   0   3   0 1254.27   97.89
   0   3   0 1248.18   97.89
  -1  -3   0  100.89    8.50
  -1  -3   0   70.59    7.80
  -1  -3   0   86.29    7.90
   1   3   0   80.99    8.20
   1   3   0   87.29    7.90
   1   3   0   88.39    8.10
   1   3   0  102.19    8.10
  -2  -3   0  146.59   15.90
  -2  -3   0  192.88   16.40
  -2  -3   0  202.68   16.80
   2   3   0  199.18   16.40
   2   3   0  189.38   16.20
   2   3   0  157.48   16.30
   2   3   0  198.78   15.50
  -3  -3   0  218.28   16.90
  -3  -3   0  147.29   16.00
  -3  -3   0  190.58   16.40
   3   3   0  203.68   16.40
   3   3   0  153.48   16.30
  -4  -3   0   43.30    5.50
  -4  -3   0   48.00    6.00
   4   3   0   41.10    5.20
  -5  -3   0  336.37   31.70
  -5  -3   0  367.26   32.10
   5   3   0  359.86   31.50
  -6  -3   0 1015.10   95.69
  -6  -3   0 1254.87   97.89
  -7  -3   0   81.99    9.90
  -7  -3   0   84.19   10.10
   7   3   0   67.89    8.90
  -8  -3   0  181.48   18.90
  -8  -3   0  176.78   18.40
   8   3   0  164.68   17.60
   8  -4   0  650.73   56.29
   8  -4   0  656.63   55.99
  -8   4   0  613.24   55.99
  -8   4   0  629.04   56.39
   7  -4   0  129.69   11.60
   7  -4   0  115.09   13.30
   7  -4   0  116.49   13.10
  -7   4   0  128.59   13.30
  -7   4   0  133.09   13.70
   6  -4   0  522.45   47.90
   6  -4   0  602.54   46.20
   6  -4   0  512.15   47.70
  -6   4   0  564.74   49.60
  -6   4   0  528.85   47.60
   5  -4   0  773.82   62.79
   5  -4   0  692.93   64.39
  -5   4   0  788.12   64.59
   4  -4   0  442.66   37.70
   4  -4   0  465.55   36.10
  -4   4   0  436.66   37.00
  -4   4   0  361.76   37.00
   3  -4   0  289.77   28.30
   3  -4   0  346.57   29.20
  -3   4   0  344.97   28.40
   2  -4   0 3050.19  278.07
   2  -4   0 3664.23  278.37
  -2   4   0 3930.91  278.37
  -2   4   0 3025.50  278.07
  -2   4   0 3146.99  278.57
   1  -4   0  193.58   17.20
   1  -4   0  210.28   16.60
   1  -4   0  166.78   16.50
   1  -4   0  188.98   16.60
  -1   4   0  166.18   16.80
  -1   4   0  221.28   16.80
  -1   4   0  174.98   16.50
   0  -4   0  322.27   24.70
   0  -4   0  309.57   25.10
   0  -4   0  335.67   25.00
   0  -4   0  255.27   24.50
   0   4   0  242.38   24.50
   0   4   0  262.67   24.70
  -1  -4   0 2367.56  177.18
  -1  -4   0 1865.01  176.38
   1   4   0 2292.67  176.78
   1   4   0 2008.70  176.78
   1   4   0 2130.49  176.48
  -2  -4   0  192.28   16.10
  -2  -4   0  199.38   17.30
  -2  -4   0  162.08   15.30
   2   4   0  170.78   15.90
   2   4   0  184.58   15.80
   2   4   0  152.28   15.90
   2   4   0  182.58   15.30
  -3  -4   0 2561.64  198.28
  -3  -4   0 2476.65  197.78
  -3  -4   0 1948.31  196.98
   3   4   0 2356.76  197.28
   3   4   0 2553.14  196.18
  -4  -4   0  733.63   63.29
   4   4   0  746.43   62.89
  -5  -4   0  395.36   33.10
  -5  -4   0  342.87   32.40
   5   4   0  347.37   31.90
  -6  -4   0  195.08   21.00
  -6  -4   0  233.58   21.30
   6   4   0  218.58   20.60
  -7  -4   0  152.78   16.20
  -7  -4   0  142.99   16.00
   7   4   0  146.39   15.30
  -8  -4   0  185.38   19.60
  -8  -4   0  186.28   21.20
   8   4   0  173.88   18.50
   8  -5   0   -2.20    2.30
  -8   5   0   -2.10    2.60
   7  -5   0  160.88   17.00
  -7   5   0  168.18   16.70
  -7   5   0  159.68   16.80
   6  -5   0  212.68   21.40
  -6   5   0  231.08   21.40
  -6   5   0  220.88   21.90
   5  -5   0  934.01   83.09
  -5   5   0  928.51   82.69
  -5   5   0 1051.29   82.49
   4  -5   0  675.93   60.39
   4  -5   0  614.44   58.19
  -4   5   0  734.93   59.99
  -4   5   0  795.32   59.89
   3  -5   0    0.90    0.80
   3  -5   0   -0.40    1.40
  -3   5   0   -0.40    1.20
  -3   5   0    0.40    1.10
  -3   5   0   -1.00    1.00
   2  -5   0   32.10    4.10
   2  -5   0   31.10    4.40
   2  -5   0   33.00    4.80
   2  -5   0   35.90    3.80
  -2   5   0   32.90    4.50
  -2   5   0   32.80    4.20
   1  -5   0   35.00    4.40
   1  -5   0   46.50    4.60
   1  -5   0   37.70    4.50
   1  -5   0   43.90    5.30
  -1   5   0   36.50    4.70
  -1   5   0   37.00    4.40
   0  -5   0 4389.96  333.27
   0  -5   0 3885.51  333.67
   0  -5   0 3786.22  333.07
   0   5   0 3927.91  333.47
   0   5   0 4165.98  333.37
  -1  -5   0 1074.59  103.89
  -1  -5   0 1476.35  105.79
  -1  -5   0 1213.08  103.79
   1   5   0 1269.57  103.89
   1   5   0 1196.78  103.99
   1   5   0 1274.77  104.29
  -2  -5   0  648.24   62.59
  -2  -5   0  746.33   63.49
  -2  -5   0  800.62   62.69
   2   5   0  767.92   62.89
   2   5   0  675.03   62.99
   2   5   0  828.22   62.39
  -3  -5   0  257.57   24.20
  -3  -5   0  295.47   25.60
  -3  -5   0  285.47   26.90
   3   5   0  274.57   25.50
   3   5   0  281.57   25.10
   3   5   0  309.87   24.10
  -4  -5   0    2.40    1.90
  -4  -5   0    2.40    1.70
   4   5   0    0.20    1.40
  -5  -5   0   81.29   10.70
  -5  -5   0   99.79   10.70
   5   5   0   95.39   10.20
  -6  -5   0  170.28   18.10
  -6  -5   0  194.88   18.70
   6   5   0  171.18   17.50
  -7  -5   0  218.48   21.50
  -7  -5   0  227.08   21.80
   7   5   0  185.48   20.20
  -8  -5   0   62.29   10.40
  -8  -5   0   72.39    9.90
   8   5   0   51.39    8.20
   7  -6   0   33.60    6.90
  -7   6   0   31.70    5.90
   6  -6   0   79.39   10.30
  -6   6   0   89.39   10.30
  -6   6   0   84.59    9.80
   5  -6   0  349.47   34.20
  -5   6   0  395.06   33.90
  -5   6   0  382.66   33.60
   4  -6   0 1011.40   89.29
   4  -6   0 1135.59   89.49
  -4   6   0 1084.79   91.09
   3  -6   0  210.88   20.50
   3  -6   0  240.68   22.50
  -3   6   0  254.47   21.60
  -3   6   0  253.77   21.70
   2  -6   0  205.58   20.90
   2  -6   0  239.18   19.70
  -2   6   0  234.88   20.20
  -2   6   0  213.78   20.00
  -2   6   0  216.68   20.00
   1  -6   0   38.70    5.10
   1  -6   0   41.30    4.60
   1  -6   0   31.40    4.50
   1  -6   0   30.90    4.30
  -1   6   0   30.80    4.20
   0  -6   0   10.10    2.40
   0  -6   0    8.20    2.70
   0  -6   0   10.60    2.60
   0   6   0    7.40    2.00
   0   6   0    5.30    2.10
  -1  -6   0   48.70    5.70
  -1  -6   0   53.39    6.10
   1   6   0   40.10    5.20
   1   6   0   56.19    5.80
   1   6   0   41.60    5.50
  -2  -6   0  120.79   11.80
  -2  -6   0  115.89   13.50
   2   6   0  144.19   12.20
   2   6   0  121.09   12.20
   2   6   0  119.19   11.50
  -3  -6   0 1606.64  132.59
  -3  -6   0 1396.36  131.29
  -3  -6   0 1548.45  133.09
   3   6   0 1637.94  132.19
   3   6   0 1661.63  132.89
   3   6   0 1639.54  131.09
  -4  -6   0    5.00    1.10
  -4  -6   0    6.80    2.50
  -4  -6   0   10.50    3.50
   4   6   0    7.80    1.20
   4   6   0    5.20    2.40
   4   6   0    7.40    2.60
  -5  -6   0  518.15   49.30
  -5  -6   0  578.64   49.10
   5   6   0  561.44   48.40
  -6  -6   0  467.55   42.70
  -6  -6   0  501.85   43.40
   6   6   0  448.86   41.80
  -7  -6   0    0.90    2.90
   7   6   0   -2.10    2.40
   6  -7   0   41.20    7.80
  -6   7   0   51.49    7.20
   5  -7   0  145.39   16.10
  -5   7   0  154.48   15.40
   4  -7   0  178.08   17.40
   4  -7   0  156.98   14.40
  -4   7   0  170.68   16.10
  -4   7   0  164.58   16.10
   3  -7   0  127.59   12.20
   3  -7   0  146.19   14.60
  -3   7   0  133.79   13.20
   2  -7   0    4.00    2.60
   2  -7   0    2.50    1.60
   1  -7   0  179.18   17.30
   1  -7   0  196.38   18.50
  -1   7   0  191.18   17.40
   0  -7   0  159.98   14.20
   0  -7   0  127.89   15.00
   0   7   0  139.49   13.60
  -1  -7   0  179.98   19.70
   1   7   0  239.18   19.90
   1   7   0  233.08   20.90
  -2  -7   0   32.40    4.70
  -2  -7   0   28.90    5.50
   2   7   0   35.80    4.80
   2   7   0   37.10    5.30
   2   7   0   34.50    4.50
  -3  -7   0  189.08   16.10
  -3  -7   0  165.08   17.70
  -3  -7   0  184.48   17.20
   3   7   0  165.08   17.10
   3   7   0  165.98   16.50
  -4  -7   0   67.49    7.00
  -4  -7   0   66.99    9.50
  -4  -7   0   82.79    9.40
   4   7   0   74.59    8.70
   4   7   0   77.59    9.30
   4   7   0   76.09    6.70
  -5  -7   0   -0.80    2.60
  -5  -7   0    0.10    2.40
   5   7   0    3.30    2.30
  -6  -7   0  160.98   16.60
  -6  -7   0  156.18   16.90
   6   7   0  139.09   15.60
   6  -8   0  150.38   16.20
  -6   8   0  135.19   14.90
  -5   8   0   65.89    8.40
   4  -8   0  295.47   30.70
   4  -8   0  366.56   27.80
  -4   8   0  277.17   29.20
  -4   8   0  348.77   29.80
   3  -8   0  173.98   16.00
   3  -8   0  132.09   12.80
  -3   8   0  126.49   13.60
   2  -8   0  158.58   15.50
   2  -8   0  178.28   17.40
  -2   8   0  166.78   15.90
   1  -8   0    0.10    2.00
   1  -8   0   -1.40    1.60
  -1   8   0   -1.50    1.20
   0  -8   0   40.20    5.50
   0  -8   0   38.00    6.20
   0   8   0   39.90    5.30
   0   8   0   24.00    5.50
  -1  -8   0  691.53   64.69
  -1  -8   0  871.71   65.59
   1   8   0  757.82   64.29
   1   8   0  710.93   64.49
  -2  -8   0   79.69    9.60
  -2  -8   0  119.39   11.50
  -2  -8   0   94.49   10.10
   2   8   0   90.99   10.30
   2   8   0   86.49    9.80
  -3  -8   0    0.90    2.20
  -3  -8   0    0.10    1.70
  -3  -8   0    1.90    2.30
   3   8   0    0.00    1.60
   3   8   0    0.70    1.80
   3   8   0   -1.20    1.90
  -4  -8   0   47.60    5.80
  -4  -8   0   59.79    7.90
  -4  -8   0   55.19    9.00
   4   8   0   61.99    7.70
   4   8   0   56.59    9.00
  -5  -8   0   44.20    8.20
  -5  -8   0   35.60    7.00
   5   8   0   33.30    6.40
  -4   9   0  176.18   17.80
   3  -9   0  216.58   22.80
   3  -9   0  236.18   22.30
   2  -9   0   53.19    7.50
   2  -9   0   37.30    5.90
  -2   9   0   53.09    7.10
   1  -9   0  396.76   33.80
   1  -9   0  310.97   31.80
  -1   9   0  379.26   32.10
   0  -9   0  351.36   29.80
   0  -9   0  295.77   28.80
   0   9   0  304.57   28.40
   1   9   0  751.02   64.69
  -2  -9   0    1.60    3.00
  -2  -9   0    2.40    2.30
  -2  -9   0    2.70    2.00
   2   9   0   -4.00    2.10
   2   9   0   -0.80    1.90
  -3  -9   0  324.07   32.90
   3   9   0  373.56   32.00
  -4  -9   0   25.90    6.20
  -4  -9   0   23.60    5.60
   4   9   0   18.50    4.50
   1 -10   0   49.10    6.90
   1 -10   0   67.29    8.50
  -1  10   0   34.40    7.60
   0 -10   0  223.18   20.30
   0 -10   0  192.58   20.30
   0  10   0  188.98   19.20
  -1 -10   0   75.59   10.00
  -1 -10   0   75.29    9.30
   1  10   0   67.79    8.90
  -2 -10   0  196.98   19.80
  -2 -10   0  215.38   19.60
  -2 -10   0  211.68   21.10
   2  10   0  178.28   19.10
   0  10  -1  197.28   21.20
   0 -10   1  259.47   22.30
   0 -10   1  215.58   22.00
  -1  10  -1   17.30    6.60
   1 -10   1   30.90    6.40
   3   9  -1  125.79   14.40
  -3  -9   1  138.59   15.80
  -3  -9   1  157.68   15.50
   2   9  -1  364.36   34.50
  -2  -9   1  444.56   35.10
  -2  -9   1  377.26   35.70
  -2  -9   1  359.16   34.20
   1   9  -1  110.69   12.60
   1   9  -1  109.99   12.40
  -1  -9   1  131.09   13.50
   0   9  -1   50.69    7.70
   0  -9   1   61.29    8.10
   0  -9   1   56.49    7.60
   1  -9   1   62.79    9.00
   1  -9   1   65.19    8.00
  -2   9  -1    1.40    1.90
  -2   9  -1   18.80    4.60
   2  -9   1    0.20    2.80
   2  -9   1    0.20    2.10
  -3   9  -1    3.10    2.40
  -4   9  -1    0.90    2.80
   4  -9   1   11.00    4.10
   5   8  -1    6.90    3.60
  -5  -8   1   12.20    4.30
  -5  -8   1    4.70    3.80
   4   8  -1   -0.50    2.50
  -4  -8   1    0.80    3.10
  -4  -8   1   -0.30    2.50
   3   8  -1   -1.70    2.00
   3   8  -1   -0.80    2.60
  -3  -8   1    2.60    2.50
  -3  -8   1   -2.60    1.40
  -3  -8   1    0.80    2.50
   2   8  -1   15.20    3.80
   2   8  -1   13.30    3.70
  -2  -8   1   11.60    4.20
  -2  -8   1   14.60    3.90
   1   8  -1    5.60    2.60
  -1  -8   1   13.70    3.80
  -1  -8   1    9.10    2.90
   0   8  -1  263.97   23.60
   0  -8   1  258.57   24.30
   0  -8   1  252.07   23.90
  -1   8  -1 1110.39   95.99
   1  -8   1 1077.29   96.19
   1  -8   1 1248.38   97.79
  -2   8  -1   58.19    7.00
   2  -8   1   61.59    7.40
   2  -8   1   66.09    8.60
  -3   8  -1   63.29    7.50
   3  -8   1   85.19    9.60
   3  -8   1   59.09    6.50
  -4   8  -1  666.83   57.29
  -4   8  -1  656.83   56.59
   4  -8   1  645.04   58.39
  -5   8  -1  470.05   37.80
   5  -8   1  355.76   38.20
   6   7  -1    1.90    2.90
  -6  -7   1    2.40    3.50
   5   7  -1    5.10    2.80
  -5  -7   1   -1.90    2.10
  -5  -7   1    1.90    2.70
   4   7  -1   43.00    4.50
   4   7  -1   46.70    6.50
  -4  -7   1   39.00    7.00
  -4  -7   1   43.30    7.70
  -4  -7   1   51.19    4.60
   3   7  -1   89.59    8.40
   3   7  -1   71.39    9.20
   3   7  -1   88.79    9.40
  -3  -7   1   97.49   10.60
  -3  -7   1   77.49    9.40
  -3  -7   1   68.89    8.00
   2   7  -1  228.28   21.20
   2   7  -1  226.58   21.30
   2   7  -1  228.58   21.60
  -2  -7   1  238.08   21.50
  -2  -7   1  233.28   21.10
  -2  -7   1  234.68   22.30
   1   7  -1  142.79   15.20
   1   7  -1  169.48   15.70
  -1  -7   1  156.88   15.50
  -1  -7   1  180.48   16.30
   0   7  -1   24.70    4.20
   0  -7   1   31.40    5.00
   0  -7   1   22.80    4.70
  -1   7  -1  572.24   49.70
   1  -7   1  598.94   50.99
   1  -7   1  576.44   49.90
  -2   7  -1  101.49   10.10
   2  -7   1  102.29   11.50
   2  -7   1  100.09    9.90
  -3   7  -1  202.58   19.00
  -3   7  -1  244.08   20.00
   3  -7   1  193.38   18.00
   3  -7   1  197.88   20.40
  -4   7  -1  443.36   37.70
  -4   7  -1  415.56   37.20
   4  -7   1  412.86   38.70
  -5   7  -1  207.68   19.60
  -5   7  -1  195.68   19.10
   5  -7   1  204.08   20.60
  -6   7  -1   12.00    4.00
   6   6  -1  155.08   17.40
  -6  -6   1  180.98   19.00
  -6  -6   1  191.88   18.60
   5   6  -1  108.09   12.20
  -5  -6   1  112.39   13.20
  -5  -6   1  127.39   13.10
   4   6  -1  302.67   26.60
  -4  -6   1  287.67   26.90
  -4  -6   1  277.97   27.40
   3   6  -1 1118.39   99.49
   3   6  -1 1324.07   97.99
   3   6  -1 1138.29   99.09
  -3  -6   1 1051.09   97.99
  -3  -6   1 1155.68  100.09
  -3  -6   1 1269.37   99.59
   2   6  -1    4.70    2.20
   2   6  -1    1.90    1.80
   2   6  -1    4.50    1.50
  -2  -6   1    3.80    2.20
  -2  -6   1    2.60    1.90
  -2  -6   1    2.80    1.60
   1   6  -1  191.18   17.00
   1   6  -1  174.08   16.80
   1   6  -1  193.58   17.20
  -1  -6   1  172.08   17.10
  -1  -6   1  183.18   17.10
  -1  -6   1  190.38   17.60
   0   6  -1   53.69    5.50
   0  -6   1   44.70    5.20
   0  -6   1   44.20    5.70
   0  -6   1   40.30    5.70
  -1   6  -1   50.49    5.30
   1  -6   1   45.20    5.20
   1  -6   1   40.40    5.00
   1  -6   1   36.70    5.80
  -2   6  -1   66.79    7.00
  -2   6  -1   60.49    6.40
   2  -6   1   60.69    7.50
   2  -6   1   45.40    5.70
   2  -6   1   62.29    6.50
  -3   6  -1  154.28   13.90
  -3   6  -1  135.09   13.20
   3  -6   1  128.59   12.20
   3  -6   1  152.38   14.70
  -4   6  -1  398.86   38.80
  -4   6  -1  486.65   39.30
   4  -6   1  457.35   40.10
  -5   6  -1  230.48   19.70
  -5   6  -1  196.28   19.20
   5  -6   1  182.08   20.00
  -6   6  -1   -0.10    2.10
  -6   6  -1    0.80    2.20
   6  -6   1    3.60    2.60
  -7   6  -1    3.70    2.70
   7  -6   1    3.90    2.90
   7   5  -1   68.59    9.80
  -7  -5   1   80.09   10.90
  -7  -5   1   85.69   10.90
   6   5  -1   35.90    6.50
  -6  -5   1   42.40    7.40
  -6  -5   1   48.10    8.20
   5   5  -1   94.59   10.20
  -5  -5   1   84.79   10.70
  -5  -5   1   90.39   10.60
   4   5  -1  303.07   29.60
  -4  -5   1  396.26   31.30
  -4  -5   1  317.57   30.00
   3   5  -1 1470.55  128.69
   3   5  -1 1458.35  129.09
   3   5  -1 1626.64  127.49
  -3  -5   1 1695.33  129.99
  -3  -5   1 1362.06  127.49
  -3  -5   1 1645.54  129.19
   2   5  -1  131.19   12.80
   2   5  -1  131.59   12.20
   2   5  -1  116.49   12.70
  -2  -5   1  141.09   12.50
  -2  -5   1  133.39   12.50
  -2  -5   1  156.88   13.20
  -2  -5   1  137.59   13.50
   1   5  -1   38.10    4.40
   1   5  -1   34.10    4.20
   1   5  -1   31.20    4.50
  -1  -5   1   36.00    4.40
  -1  -5   1   32.20    4.30
  -1  -5   1   39.50    5.00
   0   5  -1 1200.88  102.59
   0   5  -1 1302.17  103.09
   0  -5   1 1186.08  102.79
   0  -5   1 1234.38  102.49
  -1   5  -1  411.76   33.80
   1  -5   1  400.46   33.70
   1  -5   1  368.16   34.40
  -2   5  -1  109.29   10.90
  -2   5  -1  120.89   11.30
   2  -5   1  120.39   11.90
   2  -5   1  101.99   11.30
   2  -5   1  128.79   10.60
  -3   5  -1  209.78   17.90
  -3   5  -1  189.78   17.50
   3  -5   1  194.18   18.50
   3  -5   1  180.48   17.40
  -4   5  -1   89.29    9.80
  -4   5  -1   97.29    9.70
   4  -5   1   94.89   10.40
  -5   5  -1  104.79   11.30
  -5   5  -1  112.49   11.50
   5  -5   1  117.79   13.20
  -6   5  -1   -0.30    1.90
   6  -5   1    1.90    2.20
  -7   5  -1   57.09    7.70
   7  -5   1   60.39    8.10
  -8   5  -1  151.48   18.20
   8  -5   1  184.88   18.00
   8   4  -1  108.69   13.50
  -8  -4   1  123.49   14.80
  -8  -4   1  143.29   15.40
   7   4  -1   19.50    4.70
  -7  -4   1   19.40    4.50
  -7  -4   1   23.50    5.60
   6   4  -1   25.80    5.00
  -6  -4   1   30.30    5.90
  -6  -4   1   21.70    5.20
   5   4  -1  351.06   30.80
  -5  -4   1  327.47   30.80
   4   4  -1  793.72   63.59
  -4  -4   1  700.93   64.59
  -4  -4   1  732.53   64.09
   3   4  -1 2205.68  159.98
   3   4  -1 1956.20  161.28
  -3  -4   1 2166.98  161.78
  -3  -4   1 1908.51  161.98
  -3  -4   1 1694.53  160.08
  -3  -4   1 1693.83  160.98
   2   4  -1   55.29    5.90
   2   4  -1   56.49    5.20
   2   4  -1   55.49    5.80
   2   4  -1   45.60    5.80
  -2  -4   1   42.70    5.00
  -2  -4   1   51.79    6.20
  -2  -4   1   61.49    6.00
   1   4  -1   58.49    6.50
   1   4  -1   82.49    7.20
   1   4  -1   60.19    7.10
   1   4  -1   67.69    6.50
  -1  -4   1   76.29    7.20
  -1  -4   1   55.19    6.40
  -1  -4   1   67.19    6.40
   0   4  -1 2342.07  176.68
   0   4  -1 2006.20  176.58
   0   4  -1 1913.11  176.18
   0  -4   1 2145.29  176.58
   0  -4   1 2480.25  176.38
   0  -4   1 1889.71  176.58
  -1   4  -1  380.06   33.60
  -1   4  -1  362.26   33.70
  -1   4  -1  412.76   34.30
   1  -4   1  459.35   33.90
   1  -4   1  394.96   33.80
   1  -4   1  418.66   34.60
   1  -4   1  365.16   34.00
  -2   4  -1  132.89   13.90
  -2   4  -1  181.48   14.00
  -2   4  -1  122.79   13.30
   2  -4   1  169.78   13.10
   2  -4   1  141.69   13.50
   2  -4   1  162.98   14.50
   2  -4   1  142.89   13.80
  -3   4  -1  314.37   28.40
  -3   4  -1  371.26   28.70
  -3   4  -1  283.27   28.10
   3  -4   1  294.37   28.20
   3  -4   1  319.37   28.50
   3  -4   1  348.27   29.20
   3  -4   1  352.46   27.10
  -4   4  -1   84.09    8.60
  -4   4  -1   82.49    8.60
   4  -4   1   81.49    9.10
   4  -4   1   79.79    8.40
  -5   4  -1  745.33   65.39
  -5   4  -1  789.32   65.79
   5  -4   1  769.22   65.89
  -6   4  -1    6.60    2.60
  -6   4  -1    6.00    2.50
   6  -4   1    3.90    2.40
  -7   4  -1  381.86   35.40
  -7   4  -1  397.36   35.60
   7  -4   1  399.86   35.70
  -8   4  -1   23.00    5.60
   8  -4   1   30.20    5.80
   8   3  -1   33.20    6.60
  -8  -3   1   26.70    6.40
  -8  -3   1   40.30    7.50
   7   3  -1   30.60    6.00
  -7  -3   1   34.00    6.90
  -7  -3   1   33.30    6.40
   6   3  -1   18.70    4.20
  -6  -3   1   16.60    4.20
  -6  -3   1   22.30    5.10
   5   3  -1    0.70    1.40
  -5  -3   1    0.40    1.80
  -5  -3   1   -1.40    1.70
   4   3  -1   69.99    7.80
  -4  -3   1   75.99    8.40
  -4  -3   1   71.79    8.10
   3   3  -1 1898.21  150.98
  -3  -3   1 2062.09  151.78
  -3  -3   1 1644.84  150.68
  -3  -3   1 1666.43  151.08
   2   3  -1  260.37   19.60
   2   3  -1  219.68   18.70
   2   3  -1  227.68   19.60
  -2  -3   1  199.18   18.70
  -2  -3   1  232.48   19.60
  -2  -3   1  240.68   20.00
  -2  -3   1  179.98   19.00
   1   3  -1  194.68   19.70
   1   3  -1  209.88   19.60
   1   3  -1  251.57   20.00
   1   3  -1  245.38   19.60
  -1  -3   1  206.88   19.40
  -1  -3   1  260.17   20.20
   0   3  -1  933.61   83.19
   0   3  -1  883.71   83.19
   0   3  -1 1030.30   82.99
   0  -3   1 1041.30   83.39
   0  -3   1  890.91   83.19
   0  -3   1 1125.19   83.39
   0  -3   1 1089.29   82.99
  -2   3  -1  775.02   58.09
  -2   3  -1  616.04   58.09
  -2   3  -1  633.14   57.79
   2  -3   1  640.64   57.89
   2  -3   1  665.43   57.59
   2  -3   1  754.92   57.09
   2  -3   1  728.83   58.29
  -3   3  -1    7.70    2.10
  -3   3  -1   14.00    2.40
  -3   3  -1    6.90    1.80
   3  -3   1    7.40    1.90
   3  -3   1    7.10    1.80
  -4   3  -1  901.31   79.89
  -4   3  -1 1002.50   79.29
  -4   3  -1  900.21   79.69
   4  -3   1  914.11   79.39
   4  -3   1  980.90   79.19
  -5   3  -1  353.26   31.80
  -5   3  -1  378.86   32.10
   5  -3   1  353.26   32.10
   5  -3   1  363.16   32.00
  -6   3  -1  678.23   57.39
  -6   3  -1  626.74   57.39
   6  -3   1  598.54   57.19
   6  -3   1  650.63   57.39
   6  -3   1  758.12   55.69
  -7   3  -1   12.20    3.50
  -7   3  -1   10.30    3.90
   7  -3   1    8.10    3.10
   7  -3   1   12.90    2.30
   7  -3   1   11.90    3.40
  -8   3  -1    4.70    2.70
  -8   3  -1    2.40    3.40
   8  -3   1    8.30    3.60
   8  -3   1    5.90    2.80
  -9   3  -1   79.39   10.80
   9  -3   1   76.09   10.00
  -8  -2   1    1.10    3.10
  -8  -2   1    3.00    4.20
   7   2  -1    9.00    3.30
  -7  -2   1   12.40    3.80
  -7  -2   1   10.30    3.40
   6   2  -1   51.59    7.70
  -6  -2   1   62.49    7.70
   5   2  -1    5.60    2.40
  -5  -2   1    6.30    2.30
  -5  -2   1    4.80    2.50
   4   2  -1  172.38   14.90
  -4  -2   1  172.88   15.20
  -4  -2   1  128.39   14.60
   3   2  -1 2112.09  201.88
   3   2  -1 2702.33  201.98
   3   2  -1 2188.08  201.68
  -3  -2   1 2532.55  201.88
  -3  -2   1 2826.52  202.28
  -3  -2   1 2338.37  202.18
  -3  -2   1 2345.87  201.88
   2   2  -1  256.37   23.90
   2   2  -1  317.57   23.30
   2   2  -1  243.18   24.10
  -2  -2   1  333.87   24.70
  -2  -2   1  249.08   23.20
  -2  -2   1  262.07   24.10
  -2  -2   1  256.47   23.90
  -2  -2   1  327.27   24.30
  -1  -2   1    6.60    1.50
   0   2  -1    4.40    1.10
  -2   2  -1 1813.32  160.98
  -2   2  -1 1809.72  161.38
  -2   2  -1 1790.62  161.18
   2  -2   1 1963.00  161.28
   2  -2   1 2212.28  161.68
   2  -2   1 2095.49  161.08
  -4   2  -1  801.92   64.09
  -4   2  -1  669.13   63.79
  -4   2  -1  751.52   64.29
  -4   2  -1  675.33   63.89
   4  -2   1  648.34   63.89
   4  -2   1  850.11   64.29
   4  -2   1  800.22   64.19
   4  -2   1  864.81   62.99
  -5   2  -1   20.60    3.90
  -5   2  -1   18.20    3.60
   5  -2   1   23.40    2.70
   5  -2   1   23.90    3.90
   5  -2   1   17.10    3.70
  -6   2  -1    5.00    2.40
  -6   2  -1    6.40    2.40
   6  -2   1    4.50    2.20
   6  -2   1    7.80    2.70
   6  -2   1    5.60    1.60
  -7   2  -1   -1.70    1.70
  -7   2  -1    0.30    1.70
   7  -2   1    0.70    2.20
   7  -2   1    0.70    1.60
   7  -2   1    2.70    1.90
  -8   2  -1  681.33   59.49
  -8   2  -1  685.03   59.39
   8  -2   1  666.03   59.29
  -9   2  -1  408.96   39.20
  -9   2  -1  433.66   39.50
   9  -2   1  435.96   38.10
   9  -2   1  426.86   39.30
   8   1  -1  220.88   22.40
  -8  -1   1  243.68   23.50
  -8  -1   1  228.78   22.50
   7   1  -1    6.50    2.90
  -7  -1   1    7.50    2.80
  -7  -1   1    2.90    2.50
   6   1  -1   91.09    9.50
  -6  -1   1   84.89    9.60
  -6  -1   1   78.69    7.20
  -6  -1   1   91.59   10.10
   5   1  -1  254.57   20.60
  -5  -1   1  215.68   20.70
  -5  -1   1  188.58   19.00
  -5  -1   1  192.58   17.30
   4   1  -1 1654.03  154.28
   4   1  -1 1820.62  154.48
  -4  -1   1 1785.42  152.98
  -4  -1   1 2073.09  154.78
  -4  -1   1 1949.70  154.78
   3   1  -1 1661.13  164.88
   3   1  -1 2213.58  163.98
   3   1  -1 2072.79  163.98
   3   1  -1 2158.18  165.18
  -3  -1   1 2004.20  165.18
  -3  -1   1 1921.51  163.88
  -3  -1   1 1780.22  164.88
  -3  -1   1 2088.19  165.28
   2   1  -1  673.53   52.49
   2   1  -1  648.34   52.49
   2   1  -1  685.83   53.29
   2   1  -1  568.44   53.29
  -2  -1   1  673.73   53.39
  -2  -1   1  634.64   53.39
  -2  -1   1  556.04   53.09
   1   1  -1  373.76   32.70
   1   1  -1  398.66   33.00
   1   1  -1  377.96   32.50
   1   1  -1  425.96   32.90
  -1  -1   1  374.26   32.40
  -1  -1   1  361.16   32.70
  -1  -1   1  423.46   32.80
  -1  -1   1  394.26   33.00
  -2   1  -1  677.83   51.39
  -2   1  -1  612.34   51.19
  -2   1  -1  626.14   51.09
  -2   1  -1  581.44   51.09
   2  -1   1  587.14   51.19
   2  -1   1  644.84   51.19
   2  -1   1  555.54   50.99
  -3   1  -1  915.41   83.39
  -3   1  -1 1088.99   83.69
  -3   1  -1 1058.39   83.59
   3  -1   1 1002.90   83.59
   3  -1   1 1059.79   83.59
   3  -1   1  864.31   83.39
   3  -1   1 1020.00   82.89
  -4   1  -1  409.36   39.40
  -4   1  -1  510.65   40.00
  -4   1  -1  420.26   39.50
  -4   1  -1  462.35   39.00
   4  -1   1  496.35   39.00
   4  -1   1  494.45   39.60
   4  -1   1  397.66   39.60
   4  -1   1  525.55   39.90
  -5   1  -1 4089.59  379.36
  -5   1  -1 4651.03  379.06
   5  -1   1 4926.71  379.06
   5  -1   1 4689.93  379.46
  -6   1  -1  545.05   44.50
  -6   1  -1  459.45   43.90
  -6   1  -1  519.05   45.20
   6  -1   1  558.44   45.20
   6  -1   1  525.85   44.10
   6  -1   1  503.05   44.30
  -7   1  -1   -0.70    1.40
  -7   1  -1    2.10    1.90
   7  -1   1   -0.60    1.70
   7  -1   1    2.70    1.60
   7  -1   1    0.40    1.90
  -8   1  -1   34.00    6.80
  -8   1  -1   41.00    5.40
   8  -1   1   34.10    5.30
   8  -1   1   50.79    6.80
  -9   1  -1  276.67   26.40
  -9   1  -1  322.37   26.90
   9  -1   1  265.97   25.90
   9  -1   1  228.18   23.80
   8   0  -1   37.30    7.00
   8   0  -1   44.40    4.80
  -8   0   1   30.60    6.80
  -8   0   1   43.50    7.10
   7   0  -1  127.19   13.20
   7   0  -1  117.09   11.20
  -7   0   1  120.09   12.70
  -7   0   1  123.69   11.00
  -7   0   1  129.89   13.60
   6   0  -1  551.94   48.70
  -6   0   1  616.04   49.50
  -6   0   1  530.15   47.00
   5   0  -1  225.48   18.70
   5   0  -1  220.18   19.90
  -5   0   1  230.28   21.30
  -5   0   1  212.78   18.50
  -5   0   1  190.98   19.50
   4   0  -1 1950.20  151.18
   4   0  -1 1973.00  150.18
   4   0  -1 1576.94  150.88
  -4   0   1 1935.01  151.38
  -4   0   1 1729.43  150.78
  -4   0   1 1720.53  149.99
   2   0  -1    1.20    0.90
   2   0  -1    3.70    1.10
   2   0  -1    2.10    0.70
  -2   0   1    5.40    1.20
  -2   0   1    2.50    0.80
  -2   0   1    4.70    0.70
   0   0   1    4.30    0.50
  -1   0  -1  115.99    9.90
  -1   0  -1  116.09    9.80
   1   0   1  114.79    9.90
   1   0   1  114.79    9.90
   2   0   1 1230.28  114.69
   2   0   1 1548.65  114.99
   2   0   1 1388.96  114.99
  -3   0  -1  361.06   28.50
  -3   0  -1  324.07   28.10
  -3   0  -1  289.37   28.20
   3   0   1  371.16   28.50
   3   0   1  329.17   28.00
   3   0   1  359.66   28.10
   3   0   1  287.67   28.20
  -4   0  -1   56.79    5.90
  -4   0  -1   52.09    5.60
  -4   0  -1   46.20    5.10
  -4   0  -1   43.20    5.10
   4   0   1   53.19    5.20
   4   0   1   44.40    5.80
   4   0   1   52.99    5.20
   4   0   1   61.59    5.80
  -5   0  -1  245.08   20.50
  -5   0  -1  187.88   19.30
  -5   0  -1  223.68   19.70
   5   0   1  246.98   20.40
   5   0   1  245.68   19.50
   5   0   1  193.68   19.40
  -6   0  -1  433.16   34.70
  -6   0  -1  365.06   34.00
  -6   0  -1  424.36   35.50
   6   0   1  405.36   35.10
   6   0   1  372.76   34.30
   6   0   1  390.66   34.00
  -7   0  -1  877.31   72.69
  -7   0  -1  876.21   71.69
   7   0   1  822.32   72.19
   7   0   1  799.42   70.69
  -8   0  -1  365.86   35.50
  -8   0  -1  410.16   36.60
  -8   0  -1  421.46   37.10
   8   0   1  415.86   36.60
  -9   0  -1   96.09   12.10
  -9   0  -1   91.39   10.90
   9   0   1   82.79   11.40
   9   0   1  116.59   10.10
   8  -1  -1  203.88   18.20
   8  -1  -1  141.79   15.80
  -8   1   1  201.08   18.70
   7  -1  -1  596.94   54.89
   7  -1  -1  697.33   56.59
  -7   1   1  609.84   55.69
  -7   1   1  660.93   54.79
  -7   1   1  683.73   57.09
   6  -1  -1  189.88   17.00
   6  -1  -1  152.38   15.70
  -6   1   1  199.78   17.50
  -6   1   1  165.38   16.30
   5  -1  -1  418.46   32.10
   5  -1  -1  346.67   32.40
   5  -1  -1  366.36   32.20
  -5   1   1  349.77   31.60
  -5   1   1  401.26   34.10
  -5   1   1  346.97   32.10
   4  -1  -1  838.12   75.29
   4  -1  -1  948.41   74.79
   4  -1  -1  887.91   74.89
   4  -1  -1  995.30   76.09
  -4   1   1  879.51   74.59
  -4   1   1  921.91   75.49
  -4   1   1  786.32   74.79
   3  -1  -1 2150.98  178.28
   3  -1  -1 2292.97  178.48
   3  -1  -1 1911.91  178.48
   3  -1  -1 2227.38  178.18
  -3   1   1 2047.20  178.08
  -3   1   1 2179.18  178.28
  -3   1   1 2367.86  178.78
  -3   1   1 2042.40  178.28
   2  -1  -1    2.60    0.90
   2  -1  -1    3.20    1.10
   2  -1  -1    3.50    1.00
   2  -1  -1    3.20    1.00
  -2   1   1    3.90    1.00
  -2   1   1    2.40    0.80
  -2   1   1    4.40    1.10
  -2   1   1    2.80    1.10
   0  -1  -1    0.10    0.20
  -1  -1  -1   15.90    1.50
  -1  -1  -1   10.90    1.50
  -1  -1  -1   14.70    1.40
   1   1   1   15.90    1.60
   1   1   1   14.60    1.70
  -3  -1  -1  289.27   23.70
  -3  -1  -1  301.07   23.90
  -3  -1  -1  248.78   23.70
  -3  -1  -1  268.97   23.10
  -3  -1  -1  265.07   23.70
   3   1   1  280.27   23.60
   3   1   1  308.17   23.30
   3   1   1  231.98   23.50
  -4  -1  -1  483.75   43.10
  -4  -1  -1  459.45   42.80
  -4  -1  -1  489.25   42.90
  -4  -1  -1  568.64   43.40
   4   1   1  451.35   42.70
   4   1   1  542.95   42.10
   4   1   1  445.76   42.80
   4   1   1  592.54   43.30
  -5  -1  -1 1088.49  104.99
  -5  -1  -1 1456.05  106.79
  -5  -1  -1 1061.59  105.89
   5   1   1 1376.16  104.99
   5   1   1 1303.77  105.89
   5   1   1 1324.67  106.29
  -6  -1  -1 1051.39   97.19
  -6  -1  -1 1251.37   99.29
  -6  -1  -1 1175.78   98.49
   6   1   1 1267.27   98.89
   6   1   1 1126.29   97.09
  -7  -1  -1    0.20    1.80
  -7  -1  -1    2.90    1.90
  -7  -1  -1    1.50    1.10
   7   1   1    3.80    1.20
   7   1   1    1.30    1.60
  -8  -1  -1   94.09   11.10
  -8  -1  -1   91.39   10.20
   8   1   1  101.19   10.80
   8   1   1   80.09    8.10
  -9  -1  -1   60.79    8.00
  -9  -1  -1   50.49    9.00
   9   1   1   56.79    8.20
   8  -2  -1  116.19   13.40
   8  -2  -1  155.98   15.20
  -8   2   1  158.58   15.80
   7  -2  -1 1259.77   97.69
   7  -2  -1  962.60   96.19
  -7   2   1 1234.18   97.99
   6  -2  -1  779.12   68.09
   6  -2  -1  758.22   68.49
  -6   2   1  879.31   69.29
   5  -2  -1   -0.90    1.50
   5  -2  -1    0.80    1.30
  -5   2   1    0.40    1.20
  -5   2   1    0.40    1.20
   4  -2  -1  800.72   65.29
   4  -2  -1  694.13   66.49
   4  -2  -1  859.01   65.79
  -4   2   1  889.81   66.29
  -4   2   1  694.43   65.39
  -4   2   1  735.23   65.39
   3  -2  -1 1751.72  156.68
   3  -2  -1 2031.90  156.48
   3  -2  -1 1963.20  156.18
   3  -2  -1 2100.49  156.68
  -3   2   1 1911.01  156.78
  -3   2   1 1783.92  156.28
  -3   2   1 1658.43  156.28
   2  -2  -1 1443.06  134.09
   2  -2  -1 1566.64  133.89
   2  -2  -1 1689.63  133.79
   2  -2  -1 1669.03  134.19
  -2   2   1 1878.11  134.39
  -2   2   1 1657.03  133.89
  -2   2   1 1416.46  133.99
   1  -2  -1 1043.70   89.79
   1  -2  -1 1120.79   89.89
  -1   2   1 1058.79   89.79
  -1   2   1 1101.29   89.79
  -3  -2  -1    1.50    0.40
  -3  -2  -1    2.10    0.90
  -3  -2  -1    3.00    1.20
  -3  -2  -1    0.30    1.00
  -3  -2  -1    2.70    1.00
   3   2   1    1.20    0.90
   3   2   1    4.60    1.40
   3   2   1    3.40    1.10
  -4  -2  -1 6118.29  477.15
  -4  -2  -1 5689.93  477.25
   4   2   1 5517.45  477.65
  -5  -2  -1 1984.20  167.78
  -5  -2  -1 2039.70  165.78
  -5  -2  -1 1881.11  165.78
   5   2   1 2141.59  167.68
  -6  -2  -1  362.76   32.90
  -6  -2  -1  406.66   33.00
  -6  -2  -1  423.56   35.70
   6   2   1  405.26   35.10
  -7  -2  -1    4.60    2.30
  -7  -2  -1    1.30    2.10
   7   2   1    1.90    1.90
  -8  -2  -1   96.99   11.30
  -8  -2  -1   92.89   10.50
   8   2   1   77.19   10.10
  -9  -2  -1   73.49    9.90
  -9  -2  -1   70.29   10.20
   9   2   1   75.79    9.70
   8  -3  -1  314.97   28.20
  -8   3   1  289.17   28.80
  -8   3   1  289.47   28.10
   7  -3  -1  669.73   57.99
   7  -3  -1  568.84   57.19
  -7   3   1  701.73   58.09
  -7   3   1  739.23   58.79
   6  -3  -1  535.75   51.79
   6  -3  -1  666.83   50.39
   6  -3  -1  542.05   50.79
  -6   3   1  600.94   50.99
   5  -3  -1  107.89   10.60
   5  -3  -1  123.39   11.60
   5  -3  -1  106.49   11.20
  -5   3   1  105.39   11.10
  -5   3   1  126.39   12.00
   4  -3  -1 2634.24  207.58
   4  -3  -1 2573.94  208.48
   4  -3  -1 2218.18  207.98
  -4   3   1 2752.82  208.78
  -4   3   1 2531.15  208.08
  -4   3   1 2628.24  208.18
  -4   3   1 2223.28  208.08
   3  -3  -1 1085.39  107.39
   3  -3  -1 1382.36  107.89
   3  -3  -1 1305.07  106.99
  -3   3   1 1299.57  107.19
  -3   3   1 1373.46  107.79
  -3   3   1 1286.77  107.19
   2  -3  -1 1060.79   84.39
   2  -3  -1  863.71   83.89
  -2   3   1 1100.49   83.79
  -2   3   1 1109.09   84.29
  -2   3   1  898.01   84.09
  -1   3   1 2232.08  184.88
   0  -3  -1  804.42   78.09
   0  -3  -1  946.91   78.59
   0  -3  -1  963.60   78.49
   0  -3  -1 1007.50   78.79
   0   3   1  933.11   78.59
   0   3   1 1014.50   78.59
  -1  -3  -1 1161.38   88.49
  -1  -3  -1 1003.00   88.09
  -1  -3  -1 1096.69   88.19
   1   3   1 1058.69   88.19
   1   3   1  908.01   88.19
   1   3   1 1159.68   87.99
   1   3   1 1037.90   87.99
  -5  -3  -1  146.39   13.90
   5   3   1  127.29   13.10
  -6  -3  -1 3865.61  311.17
  -6  -3  -1 3571.54  310.97
   6   3   1 3785.02  310.57
  -7  -3  -1  237.28   22.40
  -7  -3  -1  228.18   22.50
   7   3   1  224.28   21.70
  -8  -3  -1  108.19   12.80
  -8  -3  -1  117.29   14.00
   8   3   1  113.69   12.60
  -9  -3  -1   -3.50    2.60
  -9  -3  -1    2.80    2.80
   9   3   1    0.60    2.60
   8  -4  -1  262.07   23.90
   8  -4  -1  233.98   23.90
  -8   4   1  246.48   24.40
  -8   4   1  243.58   23.90
   7  -4  -1   82.79    8.80
   7  -4  -1   75.79    9.60
   7  -4  -1   71.99    9.40
  -7   4   1   87.99    9.80
  -7   4   1  102.09   10.80
   6  -4  -1  125.49   13.60
   6  -4  -1  137.09   14.00
  -6   4   1  135.89   13.70
  -6   4   1  152.68   14.60
   5  -4  -1   79.19    7.30
   5  -4  -1   77.19    8.20
   5  -4  -1   57.29    7.90
  -5   4   1   72.29    8.40
  -5   4   1   74.29    8.00
   4  -4  -1  789.52   66.49
   4  -4  -1  881.81   65.89
   4  -4  -1  712.33   66.79
  -4   4   1  749.53   66.19
  -4   4   1  832.62   66.49
  -4   4   1  737.83   66.79
   3  -4  -1 4054.59  325.47
   3  -4  -1 3790.12  324.97
  -3   4   1 3920.11  325.87
  -3   4   1 3941.61  324.57
   2  -4  -1  126.19   14.50
   2  -4  -1  164.68   15.50
  -2   4   1  148.39   13.80
  -2   4   1  185.18   14.10
  -2   4   1  176.28   14.50
  -2   4   1  141.99   14.40
   1  -4  -1 3217.88  269.67
   1  -4  -1 3559.34  270.37
   1  -4  -1 3271.47  269.37
  -1   4   1 2998.90  269.77
   0  -4  -1  826.12   66.89
   0  -4  -1  849.41   66.59
   0  -4  -1  698.43   66.09
   0  -4  -1  722.93   66.39
   0   4   1  918.41   66.69
   0   4   1  760.72   66.49
  -1  -4  -1  473.35   46.10
  -1  -4  -1  480.55   46.10
  -1  -4  -1  626.04   46.70
   1   4   1  562.14   46.00
   1   4   1  633.34   46.50
   1   4   1  562.24   46.10
   1   4   1  509.65   46.30
  -2  -4  -1 3261.97  248.18
  -2  -4  -1 2535.35  247.38
   2   4   1 3184.88  247.08
  -3  -4  -1   31.00    3.70
  -3  -4  -1   46.00    5.30
  -3  -4  -1   36.80    4.80
  -3  -4  -1   34.00    4.40
  -3  -4  -1   40.60    4.50
   3   4   1   36.00    4.70
   3   4   1   41.50    3.60
   3   4   1   41.50    4.50
  -4  -4  -1  779.42   60.99
  -4  -4  -1  665.73   60.29
   4   4   1  752.22   60.59
   4   4   1  641.44   59.79
  -5  -4  -1 9999.00  826.32
  -6  -4  -1  778.02   75.19
  -6  -4  -1  909.11   75.49
   6   4   1  933.21   75.79
  -7  -4  -1  321.77   27.10
  -7  -4  -1  266.07   26.50
   7   4   1  253.27   25.70
  -8  -4  -1  264.97   25.20
  -8  -4  -1  243.38   24.20
   8   4   1  225.08   23.20
   8  -5  -1    5.60    3.30
   8  -5  -1   -1.80    3.00
  -8   5   1   -5.90    2.00
  -8   5   1   -1.40    2.70
   7  -5  -1  217.58   22.00
   7  -5  -1  228.68   22.00
  -7   5   1  215.28   21.60
  -7   5   1  251.17   22.80
   6  -5  -1   38.10    6.80
   6  -5  -1   42.50    4.90
  -6   5   1   34.40    6.10
  -6   5   1   47.70    6.50
   5  -5  -1  148.79   15.70
   5  -5  -1  171.98   14.20
  -5   5   1  152.78   15.20
  -5   5   1  145.29   15.50
   4  -5  -1    2.90    1.20
   4  -5  -1    3.40    2.00
  -4   5   1    2.70    1.80
  -4   5   1    1.00    1.60
   3  -5  -1 1092.29  101.09
  -3   5   1 1375.86  100.49
  -3   5   1 1069.69  100.09
  -3   5   1 1261.97  100.89
  -2   5   1    4.00    1.60
  -2   5   1    3.90    1.40
   1  -5  -1 4127.89  311.57
   1  -5  -1 3508.75  310.77
   1  -5  -1 4214.78  310.57
   1  -5  -1 3996.10  310.57
  -1   5   1 3959.90  310.47
  -1   5   1 3165.18  310.57
  -1   5   1 3329.57  310.87
   0  -5  -1 1480.25  122.99
   0  -5  -1 1676.03  123.59
   0  -5  -1 1543.55  123.89
   0  -5  -1 1321.17  123.79
   0   5   1 1320.37  123.89
   0   5   1 1548.05  123.49
  -1  -5  -1  353.66   31.00
  -1  -5  -1  301.37   31.00
  -1  -5  -1  407.96   31.70
   1   5   1  317.37   31.00
   1   5   1  420.76   31.10
   1   5   1  370.66   31.30
  -2  -5  -1  100.09   10.60
  -2  -5  -1   99.29   10.50
  -2  -5  -1  103.49   11.30
   2   5   1  123.59   11.20
   2   5   1  126.89   10.80
   2   5   1  115.39   11.10
   2   5   1  129.49   10.40
  -3  -5  -1 1117.19   99.69
  -3  -5  -1 1164.68   98.69
  -3  -5  -1 1119.59  100.09
   3   5   1 1180.08   99.79
   3   5   1 1176.08   99.19
   3   5   1 1347.07   98.39
  -4  -5  -1    0.00    1.30
  -4  -5  -1    0.70    0.50
  -4  -5  -1    2.10    1.90
   4   5   1    3.00    1.80
   4   5   1    0.90    0.50
   4   5   1    2.40    1.80
  -5  -5  -1 1521.55  118.99
  -5  -5  -1 1461.95  118.49
   5   5   1 1235.58  117.39
  -6  -5  -1  195.28   19.90
  -6  -5  -1  185.08   19.50
   6   5   1  208.88   19.10
  -7  -5  -1 1099.59   89.19
  -7  -5  -1  990.10   88.49
   7   5   1  995.70   87.69
  -8  -5  -1 1380.36  111.99
  -8  -5  -1 1258.67  111.79
   8   5   1 1257.57  110.49
   7  -6  -1  114.19   13.50
  -7   6   1  119.59   12.70
   6  -6  -1   77.49    9.80
  -6   6   1   73.39    8.90
  -6   6   1   89.69   10.10
   5  -6  -1  291.27   24.10
   5  -6  -1  274.17   26.40
  -5   6   1  294.27   26.20
  -5   6   1  258.87   25.20
   4  -6  -1  504.35   44.50
   4  -6  -1  423.96   42.00
   4  -6  -1  547.85   42.30
  -4   6   1  536.05   43.30
  -4   6   1  493.75   43.70
   3  -6  -1   15.90    2.80
   3  -6  -1   23.80    4.50
  -3   6   1   21.00    3.90
  -3   6   1   17.40    3.20
  -3   6   1   21.90    3.60
   2  -6  -1  184.88   17.80
   2  -6  -1  196.68   19.70
   2  -6  -1  216.88   19.50
  -2   6   1  229.38   18.20
  -2   6   1  185.28   18.30
   1  -6  -1   41.20    5.80
   1  -6  -1   48.50    5.20
  -1   6   1   40.80    5.10
   0  -6  -1  495.55   45.00
   0  -6  -1  577.74   44.70
   0   6   1  488.45   44.50
  -1  -6  -1  860.91   66.49
  -1  -6  -1  723.53   66.69
  -1  -6  -1  736.23   65.99
   1   6   1  772.72   65.99
   1   6   1  804.22   65.69
  -2  -6  -1 2170.48  179.58
  -2  -6  -1 2161.58  178.78
   2   6   1 1974.40  178.38
   2   6   1 2180.08  178.28
   2   6   1 2272.67  179.18
  -3  -6  -1  132.59   13.80
  -3  -6  -1  178.78   15.70
  -3  -6  -1  168.08   15.10
   3   6   1  161.98   14.50
   3   6   1  159.58   15.00
   3   6   1  141.89   13.40
  -4  -6  -1  285.27   27.60
  -4  -6  -1  338.87   29.70
  -4  -6  -1  344.47   30.20
   4   6   1  295.67   28.70
   4   6   1  350.06   27.40
   4   6   1  356.06   29.90
  -5  -6  -1   89.69   10.20
  -5  -6  -1   80.69   10.20
   5   6   1   80.19    9.20
  -6  -6  -1   43.60    7.90
  -6  -6  -1   37.20    7.20
   6   6   1   54.49    6.90
  -7  -6  -1   18.20    5.20
  -7  -6  -1   12.10    4.80
   7   6   1   13.30    4.10
   6  -7  -1    2.70    2.90
  -6   7   1    4.60    3.00
   5  -7  -1   10.20    3.70
   5  -7  -1   11.50    2.30
   5  -7  -1   12.90    2.30
  -5   7   1   18.10    4.10
  -5   7   1   10.40    3.20
   4  -7  -1  588.64   53.99
   4  -7  -1  634.64   56.59
  -4   7   1  729.63   57.49
  -4   7   1  645.04   56.19
   3  -7  -1 1626.54  144.89
   3  -7  -1 1647.14  142.99
  -3   7   1 1834.02  143.69
  -3   7   1 1770.72  144.09
   2  -7  -1  206.18   20.10
   2  -7  -1  231.28   21.80
  -2   7   1  235.28   20.80
  -2   7   1  234.78   20.30
   1  -7  -1    3.10    2.20
   1  -7  -1    1.90    1.80
  -1   7   1    2.50    2.10
   0  -7  -1   97.99   11.50
   0  -7  -1   93.49   10.20
   0   7   1  109.59   10.50
  -1  -7  -1   78.99    8.20
  -1  -7  -1   67.89    8.20
   1   7   1   65.29    7.40
   1   7   1   74.69    8.80
  -2  -7  -1  807.22   69.29
  -2  -7  -1  722.73   68.29
   2   7   1  853.91   68.89
   2   7   1  870.51   68.29
   2   7   1  782.92   67.89
  -3  -7  -1    8.80    3.20
  -3  -7  -1    6.20    2.00
  -3  -7  -1    4.70    2.50
   3   7   1    8.20    2.70
   3   7   1    8.40    3.00
   3   7   1   15.20    3.20
  -4  -7  -1  341.57   30.30
  -4  -7  -1  371.66   32.40
  -4  -7  -1  302.77   32.20
   4   7   1  404.86   30.00
   4   7   1  332.57   32.20
   4   7   1  346.57   31.40
  -5  -7  -1  463.15   45.40
  -5  -7  -1  506.85   45.30
   5   7   1  541.55   44.60
  -6  -7  -1   91.39   12.20
  -6  -7  -1  100.69   12.00
   6   7   1   94.39   11.00
  -7  -7  -1   92.79   11.60
  -7  -7  -1   83.99   11.60
   7   7   1   82.19   10.50
   6  -8  -1   77.19   11.50
  -6   8   1  101.79   11.00
   5  -8  -1   87.19   14.00
  -5   8   1  134.79   12.70
   4  -8  -1   33.10    4.60
   4  -8  -1   34.50    7.00
  -4   8   1   45.90    6.00
  -4   8   1   30.00    5.20
   3  -8  -1  751.72   62.79
   3  -8  -1  665.23   60.29
  -3   8   1  732.33   61.49
   2  -8  -1    1.70    1.90
   2  -8  -1    3.90    2.80
  -2   8   1   -2.00    1.30
  -2   8   1    2.80    2.00
   1  -8  -1 1159.48  100.89
  -1   8   1 1239.98  101.19
   0  -8  -1  175.28   17.80
   0  -8  -1  197.08   18.30
   0   8   1  173.88   17.10
  -1  -8  -1  885.21   68.89
  -1  -8  -1  733.63   68.29
   1   8   1  788.92   67.59
   1   8   1  793.82   68.19
  -2  -8  -1   79.29    9.00
  -2  -8  -1   64.29    7.70
   2   8   1   63.49    7.30
   2   8   1   62.69    8.00
  -3  -8  -1  204.98   20.80
  -3  -8  -1  253.77   22.30
  -3  -8  -1  258.47   22.90
   3   8   1  216.48   21.80
   3   8   1  256.17   22.40
   3   8   1  216.58   21.10
  -4  -8  -1  215.58   22.50
  -4  -8  -1  284.77   25.00
  -4  -8  -1  277.37   25.60
   4   8   1  273.47   22.30
   4   8   1  252.17   23.80
   4   8   1  264.67   24.90
  -5  -8  -1    7.50    3.50
  -5  -8  -1    2.50    3.10
   5   8   1    0.30    2.30
  -6  -8  -1   72.89   10.80
  -6  -8  -1   79.79   10.30
   6   8   1   67.29    9.40
   4  -9  -1   -1.30    2.60
  -4   9   1   -1.20    2.80
   3  -9  -1  100.79   12.10
   3  -9  -1   94.09    9.90
   2  -9  -1  507.05   49.30
   2  -9  -1  607.34   51.69
  -2   9   1  623.24   50.39
   1  -9  -1  110.89   12.20
   1  -9  -1   82.69   10.40
  -1   9   1  108.59   11.00
   0  -9  -1  578.04   51.99
   0  -9  -1  623.54   52.79
   0   9   1  538.15   50.99
   0   9   1  656.23   51.99
  -1  -9  -1   21.30    4.60
  -1  -9  -1   24.50    5.00
   1   9   1   22.10    4.30
   1   9   1   26.50    4.90
  -2  -9  -1   -0.70    1.70
  -2  -9  -1    1.90    2.60
   2   9   1    1.50    2.20
   2   9   1   -2.00    1.80
  -3  -9  -1    0.90    2.50
  -3  -9  -1    1.00    2.80
   3   9   1   -0.20    2.00
   3   9   1    4.30    3.10
  -4  -9  -1   17.60    4.50
  -4  -9  -1   14.80    5.00
   4   9   1   22.10    4.80
  -5  -9  -1  123.69   14.60
  -5  -9  -1  106.49   13.70
   5   9   1  123.79   13.00
  -3  10   1   17.60    4.60
   2 -10  -1   60.09    7.60
   1 -10  -1    2.10    2.90
   1 -10  -1   -3.40    2.80
  -1  10   1   -0.20    3.20
   0 -10  -1   11.70    4.20
   0 -10  -1   15.10    4.10
   0  10   1    8.40    3.40
  -1 -10  -1    8.70    3.60
  -1 -10  -1    8.40    3.20
   1  10   1    9.20    4.30
  -2 -10  -1    4.60    3.20
  -2 -10  -1   -1.10    3.20
   2  10   1    1.00    2.80
  -3 -10  -1  185.78   17.40
   3  10   1  169.38   17.40
   2   9  -2   89.19   11.30
  -2  -9   2   93.59   12.20
  -2  -9   2  113.99   11.70
  -2  -9   2   99.59   10.80
   1   9  -2   -2.60    2.50
  -1  -9   2   -3.40    2.30
  -1  -9   2   -0.30    2.40
  -1  -9   2   -2.80    2.10
   0   9  -2  119.29   14.80
   0   9  -2  148.29   14.30
   0  -9   2  139.49   15.10
   0  -9   2  159.08   15.20
  -1   9  -2  107.09   10.30
   1  -9   2   79.59   10.00
   1  -9   2   92.19   11.40
  -2   9  -2  537.95   47.90
   2  -9   2  579.54   50.19
  -3   9  -2  161.78   15.70
   3  -9   2  161.28   17.70
   4   8  -2  715.13   64.59
  -4  -8   2  739.93   64.89
  -4  -8   2  781.82   66.19
   3   8  -2  134.59   15.00
  -3  -8   2  145.39   16.00
  -3  -8   2  136.59   13.70
  -3  -8   2  176.18   15.80
   2   8  -2  580.94   54.19
  -2  -8   2  650.03   54.39
  -2  -8   2  653.53   55.39
  -2  -8   2  620.94   53.79
   1   8  -2 1246.68   92.19
  -1  -8   2 1041.20   91.79
  -1  -8   2 1080.59   92.39
  -1  -8   2  969.70   91.29
   0   8  -2   -0.70    1.50
   0   8  -2    5.90    3.80
   0  -8   2    2.50    2.00
   0  -8   2    1.80    2.10
  -1   8  -2  310.47   27.80
   1  -8   2  347.87   29.60
   1  -8   2  288.07   27.80
  -2   8  -2   47.10    5.80
   2  -8   2   46.60    8.00
   2  -8   2   46.50    5.70
  -3   8  -2   32.70    4.80
   3  -8   2   28.60    6.20
   3  -8   2   33.70    4.00
  -4   8  -2   -2.50    2.90
  -4   8  -2    2.70    2.10
   4  -8   2    0.40    3.10
  -5   8  -2  129.49   14.70
   5  -8   2  149.19   15.90
   5   7  -2  215.98   21.20
  -5  -7   2  221.18   22.20
  -5  -7   2  205.48   21.40
   4   7  -2   12.00    4.30
  -4  -7   2    9.40    4.30
  -4  -7   2   18.50    4.70
   3   7  -2   68.89    8.70
  -3  -7   2   83.49    9.80
  -3  -7   2   75.39    7.70
  -3  -7   2   72.49    9.00
   2   7  -2  763.62   67.99
   2   7  -2  889.01   68.29
  -2  -7   2  681.63   67.49
  -2  -7   2  924.71   69.19
  -2  -7   2  735.93   67.29
   1   7  -2  339.17   29.30
  -1  -7   2  345.17   29.90
  -1  -7   2  300.67   28.90
   0   7  -2  654.73   53.09
   0  -7   2  575.04   53.59
   0  -7   2  626.84   53.69
   1  -7   2 1543.45  130.39
   1  -7   2 1548.84  129.29
  -2   7  -2   10.90    2.50
   2  -7   2    9.60    3.30
   2  -7   2    9.50    2.30
  -3   7  -2    3.30    2.60
  -3   7  -2   -0.10    1.40
   3  -7   2    1.80    2.40
   3  -7   2    0.50    1.00
  -4   7  -2  191.68   18.60
  -4   7  -2  216.68   19.70
   4  -7   2  198.48   20.40
  -5   7  -2    2.90    2.10
  -5   7  -2    1.30    2.80
   5  -7   2    0.40    2.40
  -6   7  -2  380.76   34.70
   6  -7   2  377.76   35.60
   6   6  -2  328.27   31.70
  -6  -6   2  331.37   32.60
  -6  -6   2  360.56   32.50
   5   6  -2  557.74   54.29
  -5  -6   2  683.33   55.29
  -5  -6   2  638.14   55.69
   4   6  -2   22.00    4.60
  -4  -6   2   22.40    5.50
  -4  -6   2   15.40    4.40
   3   6  -2 1496.65  112.99
   3   6  -2 1308.17  114.29
  -3  -6   2 1417.36  115.29
  -3  -6   2 1426.46  114.59
  -3  -6   2 1153.28  112.79
   2   6  -2   58.09    6.70
   2   6  -2   52.29    6.60
   2   6  -2   60.19    6.10
  -2  -6   2   55.09    7.20
  -2  -6   2   43.20    6.30
  -2  -6   2   48.80    6.40
   1   6  -2  235.48   20.80
   1   6  -2  225.58   21.20
  -1  -6   2  194.18   20.60
  -1  -6   2  230.88   20.30
  -1  -6   2  258.17   20.90
   0   6  -2    1.40    1.50
   0   6  -2    5.10    2.50
   0  -6   2    0.80    1.60
   0  -6   2   -0.50    1.10
   0  -6   2    0.30    1.50
  -1   6  -2   10.50    2.30
   1  -6   2   10.20    2.50
   1  -6   2   10.10    2.30
   1  -6   2    9.60    3.00
  -2   6  -2  251.77   22.60
   2  -6   2  266.97   22.20
   2  -6   2  225.38   21.60
   2  -6   2  258.17   23.40
  -3   6  -2  593.54   51.69
  -3   6  -2  640.44   52.69
   3  -6   2  594.64   50.69
   3  -6   2  628.54   53.39
   3  -6   2  593.84   51.79
  -4   6  -2    1.10    1.80
  -4   6  -2    0.60    1.50
   4  -6   2   -1.80    1.70
  -5   6  -2    9.20    2.70
  -5   6  -2   10.20    3.40
   5  -6   2   12.00    3.90
  -6   6  -2   29.80    5.80
  -6   6  -2   26.30    5.30
   6  -6   2   16.90    4.90
  -7   6  -2   21.30    5.00
   7   5  -2  290.47   28.70
  -7  -5   2  296.97   29.80
  -7  -5   2  320.27   29.80
   6   5  -2   29.30    5.90
  -6  -5   2   24.90    6.20
  -6  -5   2   28.90    6.10
   5   5  -2  107.19   12.20
  -5  -5   2  130.29   13.00
  -5  -5   2  109.29   12.90
   4   5  -2  422.36   35.30
  -4  -5   2  353.86   35.60
  -4  -5   2  404.86   35.40
   3   5  -2 2516.15  210.48
   3   5  -2 2635.84  209.08
  -3  -5   2 2510.85  211.18
  -3  -5   2 2730.63  210.78
  -3  -5   2 2262.57  208.98
   2   5  -2  287.57   24.70
   2   5  -2  285.77   25.50
   2   5  -2  306.77   25.60
  -2  -5   2  256.57   26.70
  -2  -5   2  273.47   24.70
  -2  -5   2  307.47   25.50
  -2  -5   2  269.27   24.70
   1   5  -2  424.26   41.30
   1   5  -2  507.05   41.20
   1   5  -2  449.06   41.50
  -1  -5   2  481.35   41.60
  -1  -5   2  472.85   41.10
  -1  -5   2  539.45   41.20
   0   5  -2  270.17   23.80
   0   5  -2  266.37   24.30
   0  -5   2  233.38   24.20
   0  -5   2  281.77   23.60
   0  -5   2  318.27   24.60
  -1   5  -2   42.10    4.60
   1  -5   2   34.10    5.10
   1  -5   2   43.70    4.90
   1  -5   2   46.10    4.70
  -2   5  -2   98.19    9.50
  -2   5  -2  110.69   10.60
   2  -5   2   98.49   10.60
   2  -5   2   94.29    9.60
   2  -5   2  107.99    9.40
  -3   5  -2  586.34   50.99
  -3   5  -2  630.04   51.79
   3  -5   2  582.04   49.90
   3  -5   2  625.14   52.39
   3  -5   2  598.64   51.19
  -4   5  -2  208.08   19.50
  -4   5  -2  210.08   20.00
   4  -5   2  218.68   20.70
   4  -5   2  229.18   20.50
  -5   5  -2  238.78   22.80
   5  -5   2  255.67   23.60
  -6   5  -2   60.99    7.50
  -6   5  -2   60.49    7.20
   6  -5   2   48.80    7.60
  -7   5  -2   40.00    6.90
  -7   5  -2   37.80    6.70
   7  -5   2   28.00    6.20
  -8   5  -2    6.10    3.40
   7   4  -2  526.95   46.30
  -7  -4   2  479.55   48.40
  -7  -4   2  531.85   47.10
   6   4  -2  246.78   25.80
  -6  -4   2  288.67   27.10
  -6  -4   2  310.57   27.10
   5   4  -2   11.70    3.40
  -5  -4   2   25.00    5.10
  -5  -4   2   19.80    4.70
   4   4  -2  264.17   23.60
  -4  -4   2  270.77   24.30
  -4  -4   2  238.48   23.60
   3   4  -2   49.99    6.00
  -3  -4   2   45.00    4.50
  -3  -4   2   50.99    6.00
  -3  -4   2   52.39    6.50
   2   4  -2  283.37   21.70
   2   4  -2  247.48   22.30
  -2  -4   2  258.67   21.60
  -2  -4   2  234.38   22.60
  -2  -4   2  219.28   21.60
   1   4  -2   29.60    3.70
   1   4  -2   26.00    3.80
   1   4  -2   24.80    3.20
   1   4  -2   21.40    3.10
  -1  -4   2   18.00    3.00
  -1  -4   2   28.70    4.70
  -1  -4   2   28.40    3.40
  -1  -4   2   22.10    2.90
   0   4  -2  532.15   50.19
   0   4  -2  584.04   50.39
   0   4  -2  603.94   49.99
   0  -4   2  526.55   50.29
   0  -4   2  661.53   50.49
   0  -4   2  684.33   49.90
   0  -4   2  564.64   50.49
  -1   4  -2   36.00    4.00
  -1   4  -2   32.60    3.70
  -1   4  -2   29.30    4.30
   1  -4   2   33.90    4.40
   1  -4   2   42.10    4.00
   1  -4   2   42.70    4.20
  -2   4  -2 1809.12  169.58
  -2   4  -2 2190.98  170.58
   2  -4   2 2149.48  169.78
   2  -4   2 2059.59  170.78
   2  -4   2 1930.71  170.38
   2  -4   2 2158.18  169.38
  -3   4  -2  938.11   80.99
  -3   4  -2  943.71   80.39
   3  -4   2  999.30   80.49
   3  -4   2  962.40   81.39
  -4   4  -2   10.30    2.90
  -4   4  -2   10.40    2.80
   4  -4   2    8.80    2.80
   4  -4   2    8.60    2.20
  -5   4  -2  225.68   20.70
  -5   4  -2  221.28   20.50
   5  -4   2  224.28   21.20
  -6   4  -2  470.25   44.70
  -6   4  -2  567.94   46.60
  -7   4  -2   24.60    5.20
  -7   4  -2   27.50    5.20
   7  -4   2   21.10    5.00
  -8   4  -2   -0.10    3.10
   8  -4   2    0.40    2.50
   7   3  -2   26.60    5.50
  -7  -3   2   27.00    6.00
  -7  -3   2   32.40    6.80
   6   3  -2   37.80    6.00
  -6  -3   2   40.70    7.60
  -6  -3   2   49.00    7.80
  -5  -3   2  469.65   39.30
  -5  -3   2  400.86   40.10
   4   3  -2  403.86   35.50
  -4  -3   2  405.76   35.80
  -4  -3   2  406.86   36.10
   3   3  -2   14.40    3.00
   3   3  -2   15.60    1.90
   3   3  -2   12.60    1.60
  -3  -3   2   15.10    2.70
  -3  -3   2    8.00    2.70
  -3  -3   2   15.40    3.10
   2   3  -2 1095.79   84.49
   2   3  -2  875.21   85.29
   2   3  -2 1136.59   85.39
  -2  -3   2 1124.39   85.29
  -2  -3   2 1033.70   84.79
  -2  -3   2  861.51   84.29
  -2  -3   2  994.90   85.59
   1   3  -2  476.75   42.20
   1   3  -2  493.75   42.70
   1   3  -2  569.84   42.30
   1   3  -2  441.96   42.50
  -1  -3   2  472.75   42.10
  -1  -3   2  542.05   42.00
   0   3  -2  138.29   12.30
   0   3  -2  125.79   11.80
   0   3  -2  126.29   12.20
   0  -3   2  127.79   12.30
   0  -3   2  146.99   11.80
   0  -3   2  163.68   12.50
   0  -3   2  117.09   12.20
  -1   3  -2 1930.41  168.58
  -1   3  -2 1750.82  168.38
  -1   3  -2 1903.91  169.18
   1  -3   2 2188.28  168.68
   1  -3   2 2324.37  168.58
   1  -3   2 1947.71  169.08
   1  -3   2 2227.38  169.48
  -2   3  -2  618.84   52.59
  -2   3  -2  542.75   52.79
  -2   3  -2  572.14   53.79
   2  -3   2  735.23   53.09
   2  -3   2  579.34   53.69
   2  -3   2  746.53   52.69
   2  -3   2  629.04   53.69
  -3   3  -2    6.30    1.90
  -3   3  -2    7.50    2.00
  -3   3  -2    3.30    1.20
  -3   3  -2    5.50    1.90
   3  -3   2    5.60    1.80
   3  -3   2    2.70    1.20
   3  -3   2    4.50    1.70
  -4   3  -2  613.44   55.59
  -4   3  -2  596.94   55.29
   4  -3   2  751.52   56.29
   4  -3   2  666.03   55.49
  -5   3  -2   89.29    9.50
  -5   3  -2   96.49    9.80
  -6   3  -2  421.46   37.60
  -6   3  -2  437.96   37.70
   6  -3   2  420.66   37.70
  -7   3  -2   64.79    8.10
   7  -3   2   58.79    7.80
   7  -3   2   68.59    8.40
  -8   3  -2  130.99   14.70
  -8   3  -2  144.69   14.80
   8  -3   2  124.29   14.10
   8  -3   2  153.58   15.20
  -9   3  -2  187.48   20.20
   9  -3   2  197.48   19.40
   9  -3   2  197.08   20.10
   8   2  -2    4.70    3.10
  -8  -2   2    0.10    3.60
   7   2  -2 1141.49   97.69
  -7  -2   2 1177.28   98.29
  -7  -2   2 1112.69   98.19
   6   2  -2  481.15   46.60
  -6  -2   2  542.05   47.40
  -6  -2   2  583.64   47.60
   5   2  -2  298.97   26.60
  -5  -2   2  299.97   27.10
  -5  -2   2  281.07   26.90
   4   2  -2  674.13   57.99
  -4  -2   2  652.03   58.09
  -4  -2   2  709.93   58.39
   3   2  -2 2028.10  161.58
   3   2  -2 2085.09  161.48
   3   2  -2 2175.48  162.98
  -3  -2   2 2022.80  162.98
  -3  -2   2 1745.53  162.88
  -3  -2   2 1980.50  163.18
  -3  -2   2 1656.93  162.58
   2   2  -2 1795.62  133.19
   2   2  -2 1377.76  134.49
   2   2  -2 1689.03  132.99
  -2  -2   2 1692.73  134.19
  -2  -2   2 1339.07  133.49
  -2  -2   2 1754.12  133.99
   1   2  -2  681.03   64.79
   1   2  -2  758.52   64.39
   1   2  -2  832.12   64.99
  -1  -2   2  808.92   64.89
  -1  -2   2  840.52   64.59
  -1  -2   2  719.93   64.29
   0   2  -2   59.79    6.00
   0   2  -2   66.59    6.40
   0   2  -2   62.49    6.40
   0  -2   2   65.09    6.50
   0  -2   2   68.69    6.50
   0  -2   2   58.99    6.40
   0  -2   2   75.49    6.00
   0  -2   2   80.09    6.10
  -1   2  -2  237.58   19.80
  -1   2  -2  193.68   19.10
  -1   2  -2  257.57   19.80
   1  -2   2  233.28   19.80
   1  -2   2  186.78   19.50
   1  -2   2  241.98   19.20
   1  -2   2  236.38   19.00
  -2   2  -2 1268.97  126.29
  -2   2  -2 1658.03  126.39
  -2   2  -2 1526.75  125.29
   2  -2   2 1619.54  126.49
   2  -2   2 1646.54  126.09
   2  -2   2 1396.16  126.19
  -3   2  -2   13.60    2.60
  -3   2  -2   13.70    2.00
  -3   2  -2   16.80    2.80
  -3   2  -2    9.20    2.40
   3  -2   2   14.90    2.30
   3  -2   2   12.50    2.50
   3  -2   2   15.50    2.80
  -4   2  -2  314.17   29.70
  -4   2  -2  326.67   30.10
  -4   2  -2  358.06   30.00
  -4   2  -2  294.27   29.50
   4  -2   2  373.36   30.20
   4  -2   2  356.86   29.70
   4  -2   2  383.66   30.20
  -5   2  -2   36.00    4.70
  -5   2  -2   35.90    4.70
   5  -2   2   32.30    4.40
   5  -2   2   33.90    4.70
   5  -2   2   35.30    4.70
  -6   2  -2    0.50    1.50
  -6   2  -2   -1.40    1.40
   6  -2   2    0.10    0.70
   6  -2   2   -2.60    1.00
   6  -2   2    1.80    1.60
  -7   2  -2    7.70    2.90
  -7   2  -2    4.60    2.50
   7  -2   2    7.40    3.00
   7  -2   2    5.80    2.50
   7  -2   2    8.50    1.90
  -8   2  -2    1.80    2.70
  -8   2  -2    2.50    2.90
   8  -2   2    6.10    2.80
   8  -2   2    4.30    2.50
  -9   2  -2    6.70    4.20
   9  -2   2   13.00    4.60
   9  -2   2   10.70    3.70
   8   1  -2  121.79   14.20
  -8  -1   2  143.49   14.90
  -8  -1   2  130.59   15.00
   7   1  -2    5.50    2.90
  -7  -1   2   11.40    3.90
  -7  -1   2    1.10    2.70
   6   1  -2  102.59   11.10
  -6  -1   2  116.59   11.80
  -6  -1   2   90.89   11.10
   5   1  -2  254.67   22.90
   5   1  -2  247.08   20.90
  -5  -1   2  241.78   23.00
  -5  -1   2  252.87   23.20
   4   1  -2 2828.42  217.18
   4   1  -2 2737.03  218.68
  -4  -1   2 2318.37  218.58
  -4  -1   2 2633.34  218.88
   3   1  -2  838.92   67.39
   3   1  -2  917.21   67.29
   3   1  -2  685.63   68.29
  -3  -1   2  702.33   68.09
  -3  -1   2  903.51   68.69
   2   1  -2  930.81   75.39
   2   1  -2 1000.30   75.29
   2   1  -2  746.63   76.09
   2   1  -2  977.70   76.09
  -2  -1   2  902.91   76.09
  -2  -1   2  859.81   75.99
  -2  -1   2  941.41   76.29
  -1  -1   2    2.20    1.00
   0   1  -2  149.69   12.50
   0   1  -2  132.19   12.40
   0  -1   2  124.99   12.50
   0  -1   2  149.59   12.00
   0  -1   2  160.28   12.60
   0  -1   2  142.29   12.40
   0  -1   2  139.89   12.00
  -3   1  -2  212.78   19.80
  -3   1  -2  201.38   20.10
  -3   1  -2  233.08   20.10
  -3   1  -2  272.87   20.30
  -3   1  -2  201.28   19.20
   3  -1   2  243.08   20.20
   3  -1   2  247.38   19.90
   3  -1   2  236.98   20.20
  -4   1  -2   26.70    3.60
  -4   1  -2   26.20    3.70
  -4   1  -2   25.00    2.90
  -4   1  -2   31.00    3.80
   4  -1   2   35.80    3.00
   4  -1   2   25.70    3.50
   4  -1   2   31.20    3.80
  -5   1  -2  255.67   25.20
  -5   1  -2  294.17   25.40
  -5   1  -2  286.77   24.40
  -5   1  -2  272.57   25.30
   5  -1   2  324.47   25.70
   5  -1   2  265.57   25.10
   5  -1   2  303.87   25.30
  -6   1  -2  290.67   27.50
  -6   1  -2  330.97   30.80
  -6   1  -2  313.77   28.70
   6  -1   2  324.77   28.30
   6  -1   2  334.07   28.90
   6  -1   2  338.17   27.60
  -7   1  -2   19.40    4.40
  -7   1  -2   17.20    3.10
  -7   1  -2   23.10    4.70
   7  -1   2   17.50    4.30
   7  -1   2   15.40    3.40
   7  -1   2   27.20    3.50
  -8   1  -2   80.39    9.80
  -8   1  -2   85.59    9.90
  -8   1  -2   74.69    8.20
   8  -1   2   86.39    8.60
   8  -1   2   87.19    9.90
   8  -1   2   63.29    8.20
  -9   1  -2   29.70    6.60
  -9   1  -2   41.60    7.40
   9  -1   2   30.10    5.10
   9  -1   2   39.60    7.10
   8   0  -2   10.60    4.50
  -8   0   2    4.00    3.00
   7   0  -2   29.30    3.80
   7   0  -2   36.30    6.30
  -7   0   2   35.80    6.30
  -7   0   2   31.60    6.20
  -7   0   2   33.20    3.60
   6   0  -2   30.00    5.50
   6   0  -2   27.50    3.60
  -6   0   2   35.70    3.50
  -6   0   2   35.40    6.90
  -6   0   2   27.60    5.10
   5   0  -2    0.50    1.50
   5   0  -2    0.30    0.90
  -5   0   2   -0.20    1.50
  -5   0   2    0.60    0.60
  -5   0   2    0.10    1.60
   4   0  -2  308.47   25.80
   4   0  -2  319.27   24.80
  -4   0   2  282.67   24.50
  -4   0   2  236.78   25.40
  -4   0   2  298.47   26.00
   3   0  -2   53.49    4.80
   3   0  -2   41.10    5.30
   3   0  -2   52.19    5.40
   3   0  -2   42.40    5.30
  -3   0   2   43.50    5.10
  -3   0   2   56.39    5.70
  -3   0   2   51.69    4.60
  -3   0   2   52.79    5.60
   2   0  -2  125.19   10.10
   2   0  -2  124.19    9.60
   2   0  -2   96.79   10.00
   2   0  -2   93.19   10.00
  -2   0   2   92.89    9.80
  -2   0   2  109.89   10.10
  -2   0   2  123.29   10.40
   0   0  -2    9.50    1.30
  -1   0  -2   28.30    2.40
  -1   0  -2   29.20    2.80
  -1   0  -2   26.10    2.40
  -1   0  -2   23.60    2.70
   1   0   2   27.00    2.40
   1   0   2   26.40    2.80
   1   0   2   23.80    2.90
  -4   0  -2  809.62   74.19
  -4   0  -2  831.62   74.29
  -4   0  -2  926.41   74.19
   4   0   2  904.91   73.99
   4   0   2  984.40   74.49
   4   0   2  754.52   73.99
   4   0   2  981.60   73.79
  -5   0  -2 3245.18  301.17
  -5   0  -2 3918.31  301.67
   5   0   2 3787.72  301.37
   5   0   2 3192.98  301.57
   5   0   2 3731.03  301.97
   5   0   2 3988.80  301.27
  -6   0  -2  264.87   22.90
  -6   0  -2  236.38   23.70
   6   0   2  267.77   22.90
   6   0   2  278.17   23.80
   6   0   2  248.08   22.70
  -7   0  -2  156.68   13.90
  -7   0  -2  139.19   14.70
   7   0   2  146.69   14.60
   7   0   2  159.38   13.80
   7   0   2  122.19   13.30
  -8   0  -2    3.60    2.60
  -8   0  -2    5.60    2.30
   8   0   2    0.60    2.60
   8   0   2    1.50    1.60
  -9   0  -2  106.59   13.70
  -9   0  -2  101.59   12.60
  -9   0  -2  127.29   11.50
   9   0   2   95.89   13.10
   9   0   2   87.19   10.20
   8  -1  -2 1069.59   92.59
   8  -1  -2  956.60   90.29
  -8   1   2 1275.47   96.19
   7  -1  -2    4.20    2.30
  -7   1   2   -0.50    1.10
  -7   1   2    1.40    2.10
   6  -1  -2   19.50    4.30
   6  -1  -2   18.80    3.30
  -6   1   2   22.00    4.70
  -6   1   2   25.10    4.40
   5  -1  -2  302.67   30.70
   5  -1  -2  359.86   29.40
  -5   1   2  345.87   30.50
  -5   1   2  341.27   30.00
   4  -1  -2  618.04   51.89
   4  -1  -2  572.34   51.79
  -4   1   2  588.74   52.19
  -4   1   2  649.04   51.19
  -4   1   2  614.74   51.79
   3  -1  -2   15.80    2.70
   3  -1  -2   13.40    2.30
   3  -1  -2   11.90    2.50
  -3   1   2   14.70    2.50
  -3   1   2   21.40    2.90
  -3   1   2   16.50    2.70
  -3   1   2   13.50    1.90
   2  -1  -2  212.48   17.40
   2  -1  -2  180.58   17.50
   2  -1  -2  222.98   17.60
   2  -1  -2  177.88   17.60
  -2   1   2  198.98   17.40
  -2   1   2  225.78   17.80
  -2   1   2  190.98   17.20
  -3  -1  -2  249.58   20.90
  -3  -1  -2  222.18   20.80
  -3  -1  -2  222.58   20.80
  -3  -1  -2  249.08   21.00
  -3  -1  -2  250.37   20.60
   3   1   2  253.67   20.50
   3   1   2  261.27   21.00
   3   1   2  204.08   20.70
   3   1   2  254.37   20.70
  -4  -1  -2  437.76   42.80
  -4  -1  -2  433.16   42.70
  -4  -1  -2  533.75   43.20
  -4  -1  -2  526.35   42.60
   4   1   2  598.54   43.30
   4   1   2  547.15   42.70
   4   1   2  459.05   42.80
  -5  -1  -2  626.84   48.80
  -5  -1  -2  568.34   47.80
  -5  -1  -2  547.55   48.20
   5   1   2  639.44   47.60
   5   1   2  542.85   47.90
   5   1   2  467.45   48.10
  -6  -1  -2  387.76   32.30
  -6  -1  -2  315.07   30.70
  -6  -1  -2  351.16   31.50
   6   1   2  348.37   31.20
   6   1   2  392.06   30.70
   6   1   2  357.26   31.80
  -7  -1  -2  251.37   21.30
  -7  -1  -2  239.88   22.10
   7   1   2  233.48   21.00
   7   1   2  238.18   22.60
  -8  -1  -2   84.89   10.00
  -8  -1  -2   75.39    8.80
  -8  -1  -2   78.09    7.70
   8   1   2   69.99    7.50
   8   1   2   71.79    9.10
  -9  -1  -2  128.29   12.70
   9   1   2  119.59   11.10
   9   1   2   88.49   12.50
   8  -2  -2  369.16   31.10
   8  -2  -2  273.17   29.10
  -8   2   2  375.76   32.00
   7  -2  -2   36.00    6.30
   7  -2  -2   37.00    5.20
  -7   2   2   35.80    6.70
   6  -2  -2   12.40    3.00
   6  -2  -2    9.60    3.00
  -6   2   2    9.40    3.10
   5  -2  -2  585.34   46.60
   5  -2  -2  482.45   46.50
  -5   2   2  582.14   47.30
  -5   2   2  522.25   46.00
   4  -2  -2   17.80    3.30
   4  -2  -2   20.30    3.40
  -4   2   2   20.00    3.00
  -4   2   2   19.70    3.60
  -4   2   2   18.50    2.70
   3  -2  -2    3.20    1.20
   3  -2  -2    0.30    1.00
   3  -2  -2    3.30    1.30
   3  -2  -2    4.70    1.30
  -3   2   2    1.70    0.90
  -3   2   2    2.00    1.40
  -3   2   2    1.50    1.00
   1  -2  -2  358.66   32.10
   1  -2  -2  377.76   32.10
  -1   2   2  390.06   31.60
  -1   2   2  386.86   32.10
  -1   2   2  379.86   32.00
   0  -2  -2  952.20   73.99
   0  -2  -2  935.41   73.99
   0   2   2  766.22   73.79
   0   2   2  906.41   73.89
  -1  -2  -2  236.88   21.00
  -1  -2  -2  254.57   20.70
  -1  -2  -2  242.18   20.90
   1   2   2  267.57   20.70
   1   2   2  225.18   20.80
   1   2   2  255.97   21.10
  -2  -2  -2 1379.26  108.29
  -2  -2  -2 1241.48  108.29
  -2  -2  -2 1288.57  108.49
  -2  -2  -2 1279.07  107.99
   2   2   2 1377.56  108.19
   2   2   2 1336.77  108.39
   2   2   2 1236.78  108.29
  -3  -2  -2  182.88   17.10
  -3  -2  -2  198.18   17.40
  -3  -2  -2  221.58   17.60
  -3  -2  -2  173.88   17.10
   3   2   2  221.38   16.70
   3   2   2  193.28   17.30
   3   2   2  162.28   17.00
   3   2   2  212.58   17.30
  -4  -2  -2  504.15   39.70
  -4  -2  -2  461.65   39.80
  -4  -2  -2  535.65   41.10
  -4  -2  -2  446.76   40.50
  -4  -2  -2  480.25   40.80
  -4  -2  -2  471.05   40.60
   4   2   2  431.86   40.30
   4   2   2  427.06   40.40
   4   2   2  517.85   40.70
  -5  -2  -2  965.40   77.09
  -5  -2  -2  989.50   78.79
  -5  -2  -2  810.52   77.19
  -5  -2  -2  850.21   78.29
   5   2   2  866.11   77.99
   5   2   2  986.20   78.49
   5   2   2 1031.70   77.09
  -6  -2  -2  593.24   49.80
  -6  -2  -2  669.73   51.79
  -6  -2  -2  700.53   52.19
  -6  -2  -2  551.54   49.90
   6   2   2  520.55   49.60
   6   2   2  583.24   51.29
  -7  -2  -2  140.79   11.60
  -7  -2  -2  125.49   13.30
  -7  -2  -2  128.49   13.90
  -7  -2  -2  127.19   11.60
   7   2   2  123.79   11.40
   7   2   2  135.79   13.60
  -8  -2  -2  514.65   51.19
  -8  -2  -2  673.43   51.29
  -8  -2  -2  690.53   55.09
   8   2   2  605.74   53.89
  -9  -2  -2  189.28   19.20
   9   2   2  167.48   18.10
   8  -3  -2    9.50    3.60
  -8   3   2   12.90    4.50
   7  -3  -2  586.64   51.29
  -7   3   2  581.44   51.79
   6  -3  -2 3467.95  292.47
   6  -3  -2 3547.55  293.67
  -6   3   2 3548.45  293.17
   5  -3  -2   85.59    9.40
   5  -3  -2   93.79   10.00
   5  -3  -2  100.19   10.00
  -5   3   2  101.89   10.60
   4  -3  -2   -0.40    1.20
   4  -3  -2    0.40    0.90
   4  -3  -2    0.40    0.90
  -4   3   2   -1.40    1.10
  -4   3   2    7.30    1.90
  -4   3   2   -0.90    1.10
   3  -3  -2 1713.63  144.19
   3  -3  -2 1752.42  143.69
   3  -3  -2 1537.45  144.09
  -3   3   2 1935.31  144.49
  -3   3   2 1759.42  143.99
  -3   3   2 1690.73  143.69
   2  -3  -2 2291.27  176.98
   2  -3  -2 1796.92  176.68
  -2   3   2 1896.11  176.58
  -2   3   2 2358.56  176.38
  -2   3   2 2185.48  176.18
  -2   3   2 2257.17  176.98
   1  -3  -2   97.89    8.70
  -1   3   2   78.29    8.20
  -1   3   2   90.49    7.80
  -1   3   2   91.49    8.40
  -1  -3  -2   77.09    7.50
  -1  -3  -2   74.19    7.40
  -1  -3  -2   76.99    7.00
  -1  -3  -2   90.29    7.70
   1   3   2   76.39    7.20
   1   3   2   92.29    7.70
  -2  -3  -2 1112.49   87.39
  -2  -3  -2  939.11   86.59
  -2  -3  -2 1006.10   86.69
   2   3   2 1072.59   87.09
   2   3   2 1183.18   86.89
   2   3   2  936.81   87.09
   2   3   2 1065.59   86.59
  -3  -3  -2 4715.13  389.36
  -4  -3  -2 1532.95  118.79
  -4  -3  -2 1552.04  118.99
  -4  -3  -2 1339.47  118.29
  -4  -3  -2 1406.06  118.19
  -4  -3  -2 1343.87  117.29
  -4  -3  -2 1327.57  117.19
   4   3   2 1289.57  118.29
   4   3   2 1487.55  118.69
   4   3   2 1510.15  119.09
  -5  -3  -2  523.95   43.00
  -5  -3  -2  548.75   43.00
  -5  -3  -2  495.25   40.90
  -5  -3  -2  440.16   41.00
   5   3   2  468.45   42.30
  -6  -3  -2  284.17   23.80
  -6  -3  -2  232.68   21.10
  -6  -3  -2  253.37   21.00
  -6  -3  -2  262.97   23.60
   6   3   2  242.18   23.00
  -7  -3  -2   25.70    5.40
  -7  -3  -2   28.60    5.50
   7   3   2   24.30    4.90
  -8  -3  -2   98.79   11.50
  -8  -3  -2   96.19   11.80
   8   3   2   92.29   10.90
  -9  -3  -2   -3.00    2.60
  -9  -3  -2    3.80    3.90
   9   3   2    5.00    3.10
   8  -4  -2    1.80    2.90
   8  -4  -2    2.90    2.90
  -8   4   2    0.50    3.10
  -8   4   2   -1.80    2.60
   7  -4  -2   48.70    6.70
   7  -4  -2   43.80    6.60
  -7   4   2   41.10    7.50
  -7   4   2   43.90    6.60
   6  -4  -2 1400.86  110.59
   6  -4  -2 1145.09  109.89
  -6   4   2 1238.98  110.69
  -6   4   2 1443.86  110.29
   5  -4  -2  149.49   16.20
   5  -4  -2  157.98   15.40
   5  -4  -2  165.88   15.90
  -5   4   2  178.48   16.00
  -5   4   2  196.18   17.00
   4  -4  -2 1911.21  163.08
   4  -4  -2 1988.20  163.38
   4  -4  -2 1849.31  163.88
  -4   4   2 1906.11  163.18
  -4   4   2 2016.50  163.28
  -4   4   2 2112.39  164.28
   3  -4  -2 2386.56  199.78
   3  -4  -2 2255.07  200.38
  -3   4   2 2374.36  199.58
  -3   4   2 2610.94  200.58
  -3   4   2 2425.06  199.68
   2  -4  -2  395.96   35.30
   2  -4  -2  375.46   34.20
  -2   4   2  442.26   33.60
  -2   4   2  367.66   34.10
   1  -4  -2 2635.94  204.68
   1  -4  -2 2036.70  204.18
  -1   4   2 2593.54  203.58
  -1   4   2 2597.74  204.38
   0  -4  -2  177.88   16.70
   0  -4  -2  204.98   17.00
   0  -4  -2  198.28   16.70
   0  -4  -2  181.58   16.00
   0   4   2  163.58   16.50
   0   4   2  214.88   16.90
  -1  -4  -2  719.13   66.19
  -1  -4  -2  751.42   66.29
  -1  -4  -2  851.71   66.59
   1   4   2  748.63   65.69
   1   4   2  797.32   66.09
   1   4   2  889.71   66.59
  -2  -4  -2 1534.25  138.09
  -2  -4  -2 1798.22  138.99
  -2  -4  -2 1462.35  138.39
   2   4   2 1767.42  138.19
   2   4   2 1883.41  138.79
   2   4   2 1507.05  138.59
   2   4   2 1725.43  137.99
  -3  -4  -2  431.26   36.40
  -3  -4  -2  365.66   36.80
  -3  -4  -2  475.35   37.50
  -3  -4  -2  455.05   37.70
   3   4   2  417.26   37.20
   3   4   2  455.95   36.20
   3   4   2  370.56   37.10
   3   4   2  491.85   37.00
  -4  -4  -2  265.37   24.50
  -4  -4  -2  308.07   26.40
  -4  -4  -2  305.17   26.20
   4   4   2  287.07   26.00
   4   4   2  300.27   25.60
  -5  -4  -2  650.33   58.29
  -5  -4  -2  779.02   60.99
  -5  -4  -2  766.12   60.79
  -5  -4  -2  661.23   58.29
   5   4   2  700.93   59.99
  -6  -4  -2 3117.59  262.17
  -6  -4  -2 3277.77  262.17
   6   4   2 3038.80  261.27
  -7  -4  -2    1.00    2.70
  -7  -4  -2   -0.50    1.90
   7   4   2    3.20    2.50
  -8  -4  -2  419.26   35.60
  -8  -4  -2  368.26   35.30
   8   4   2  351.26   34.20
  -9  -4  -2    7.00    3.90
   9   4   2    5.00    3.50
   7  -5  -2  119.39   12.00
   7  -5  -2   94.09   11.00
  -7   5   2   70.39   10.80
  -7   5   2  106.39   11.20
   6  -5  -2  427.96   36.00
   6  -5  -2  351.56   34.80
  -6   5   2  429.16   36.20
  -6   5   2  376.76   34.90
   5  -5  -2  156.38   13.60
   5  -5  -2  125.49   14.40
  -5   5   2  158.78   15.00
  -5   5   2  132.29   14.70
   4  -5  -2  661.33   55.49
   4  -5  -2  695.53   54.19
  -4   5   2  584.94   54.19
  -4   5   2  627.34   55.19
  -4   5   2  630.34   54.39
   3  -5  -2  987.70   85.39
  -3   5   2 1016.60   85.19
  -3   5   2  911.51   84.09
  -3   5   2 1117.19   84.49
   2  -5  -2 2074.69  179.28
  -2   5   2 2132.89  178.88
  -2   5   2 2192.58  178.18
  -2   5   2 2198.38  178.08
   1  -5  -2  302.27   27.50
   1  -5  -2  346.57   28.80
   1  -5  -2  290.17   28.20
  -1   5   2  369.56   28.40
  -1   5   2  287.07   28.10
  -1   5   2  352.86   27.50
   0  -5  -2  281.57   24.50
   0  -5  -2  265.97   23.40
   0  -5  -2  306.27   24.20
   0  -5  -2  261.17   24.10
   0   5   2  265.47   24.00
  -1  -5  -2  198.38   17.20
  -1  -5  -2  198.78   17.20
  -1  -5  -2  175.08   16.90
   1   5   2  187.18   16.70
  -2  -5  -2 1436.06  140.99
  -2  -5  -2 1689.83  141.79
   2   5   2 1665.93  141.49
   2   5   2 1823.92  141.59
   2   5   2 1842.12  140.89
   2   5   2 1730.33  140.79
  -3  -5  -2  226.88   21.00
  -3  -5  -2  235.98   22.10
   3   5   2  248.88   21.30
   3   5   2  243.68   21.80
   3   5   2  252.27   20.70
  -4  -5  -2   86.19   10.00
  -4  -5  -2   84.69    8.50
  -4  -5  -2  104.59   11.20
  -4  -5  -2   87.49    8.30
   4   5   2   94.09   10.80
   4   5   2  101.09    8.30
   4   5   2  103.39    9.50
  -5  -5  -2 3142.89  286.77
  -5  -5  -2 3409.36  286.77
  -5  -5  -2 4016.50  289.87
   5   5   2 3386.66  288.57
  -6  -5  -2   41.50    7.30
  -6  -5  -2   44.60    7.60
   6   5   2   49.60    6.40
  -7  -5  -2 2545.55  213.08
  -7  -5  -2 2790.72  213.68
   7   5   2 2297.87  211.78
  -8  -5  -2  332.27   35.50
  -8  -5  -2  403.36   34.70
   8   5   2  346.87   33.10
   7  -6  -2  105.09   13.40
  -7   6   2  131.19   14.10
  -7   6   2  123.59   13.20
   6  -6  -2   60.39    8.30
  -6   6   2   69.39    8.80
  -6   6   2   49.20    8.50
   5  -6  -2   25.00    5.60
   5  -6  -2   32.10    4.30
  -5   6   2   30.50    5.10
  -5   6   2   39.00    6.40
   4  -6  -2  595.44   48.80
  -4   6   2  536.85   47.90
  -4   6   2  522.95   47.00
   3  -6  -2  168.58   15.90
  -3   6   2  159.88   15.20
  -3   6   2  154.88   14.30
  -3   6   2  147.09   14.30
   2  -6  -2 3900.71  286.97
   2  -6  -2 3380.96  288.07
  -2   6   2 3211.28  286.47
  -2   6   2 3497.95  286.57
  -2   6   2 3340.27  287.37
   1  -6  -2  138.59   11.60
   1  -6  -2  121.19   12.30
   1  -6  -2  101.99   10.90
  -1   6   2   97.59   11.40
  -1   6   2  144.59   11.10
   0  -6  -2  569.34   45.30
   0  -6  -2  506.05   46.30
   0   6   2  530.25   46.00
  -1  -6  -2  141.29   13.90
  -1  -6  -2  133.29   14.60
  -1  -6  -2  153.68   14.90
   1   6   2  185.18   14.10
   1   6   2  154.28   14.70
   1   6   2  176.98   14.60
  -2  -6  -2   56.99    6.00
  -2  -6  -2   53.19    6.50
   2   6   2   57.59    5.60
   2   6   2   47.50    6.00
   2   6   2   45.50    5.60
  -3  -6  -2   70.59    8.90
  -3  -6  -2   72.79    7.90
   3   6   2   81.49    8.20
   3   6   2   81.09    8.90
   3   6   2   90.39    7.70
  -4  -6  -2  140.19   13.50
  -4  -6  -2  138.39   13.70
  -4  -6  -2  113.09   11.60
   4   6   2  130.09   13.30
   4   6   2  135.99   11.40
   4   6   2  127.79   12.50
  -5  -6  -2 1284.27  117.99
  -5  -6  -2 1360.86  115.09
  -5  -6  -2 1584.34  118.69
   5   6   2 1427.36  117.09
   5   6   2 1320.87  117.79
  -6  -6  -2  540.15   47.00
  -6  -6  -2  481.95   46.30
   6   6   2  537.75   45.70
  -7  -6  -2  396.46   36.00
  -7  -6  -2  387.56   36.30
   7   6   2  375.06   34.90
  -8  -6  -2  393.06   35.60
  -8  -6  -2  383.16   35.30
   8   6   2  335.47   33.70
   6  -7  -2    0.90    2.90
  -6   7   2   -1.00    2.40
  -6   7   2    2.10    2.60
   5  -7  -2  181.38   19.10
   5  -7  -2  195.68   17.20
  -5   7   2  164.78   17.50
  -5   7   2  209.08   19.10
   4  -7  -2    6.90    3.00
   4  -7  -2    5.40    1.90
  -4   7   2    5.70    2.20
  -4   7   2    3.40    2.40
   3  -7  -2  267.57   26.30
   3  -7  -2  263.27   25.00
  -3   7   2  315.47   24.80
  -3   7   2  272.67   25.50
  -3   7   2  275.97   24.70
   2  -7  -2 2767.22  250.97
   2  -7  -2 3163.48  252.77
  -2   7   2 2607.14  250.67
  -2   7   2 3315.47  251.97
  -2   7   2 3316.57  251.27
   1  -7  -2  410.86   34.40
   1  -7  -2  382.36   35.30
  -1   7   2  412.96   33.80
  -1   7   2  368.26   34.50
   0  -7  -2  181.38   16.50
   0   7   2  169.38   16.40
  -1  -7  -2  913.51   77.39
  -1  -7  -2  967.10   77.59
   1   7   2  928.11   76.29
   1   7   2  837.12   76.99
  -2  -7  -2  663.03   55.89
  -2  -7  -2  630.54   55.29
   2   7   2  632.74   54.59
   2   7   2  668.73   54.69
   2   7   2  636.34   55.49
  -3  -7  -2  164.38   15.80
  -3  -7  -2  126.39   14.30
   3   7   2  168.78   14.00
   3   7   2  158.38   15.30
   3   7   2  157.88   14.50
  -4  -7  -2   44.40    8.00
  -4  -7  -2   41.80    5.00
  -4  -7  -2   35.40    6.70
   4   7   2   49.60    4.70
   4   7   2   37.60    6.70
   4   7   2   46.70    5.70
  -5  -7  -2   53.99    7.80
  -5  -7  -2   41.00    7.50
  -5  -7  -2   53.29    5.20
  -5  -7  -2   55.89    5.90
   5   7   2   66.59    8.00
   5   7   2   53.89    6.80
  -6  -7  -2  157.88   17.50
  -6  -7  -2  158.08   17.70
   6   7   2  176.48   16.70
  -7  -7  -2  150.78   18.10
  -7  -7  -2  184.58   18.50
   7   7   2  163.88   17.00
  -6   8   2    6.90    3.50
   5  -8  -2  175.88   14.80
   5  -8  -2  167.28   18.50
  -5   8   2  127.89   14.80
   4  -8  -2    4.50    2.90
   4  -8  -2    3.10    2.10
  -4   8   2    5.00    2.90
  -4   8   2    4.70    2.50
   3  -8  -2  397.76   37.90
   3  -8  -2  440.66   40.10
  -3   8   2  505.15   39.50
  -3   8   2  430.06   38.10
   2  -8  -2  264.57   24.90
   2  -8  -2  298.07   26.70
   1  -8  -2  132.29   13.50
   1  -8  -2  122.39   13.10
  -1   8   2  162.98   12.90
  -1   8   2  117.09   13.20
   0  -8  -2   28.30    5.70
   0  -8  -2   35.30    5.70
   0   8   2   40.10    5.30
  -1  -8  -2  555.54   49.10
  -1  -8  -2  648.94   49.50
   1   8   2  550.24   48.80
   1   8   2  513.15   47.70
  -2  -8  -2  459.55   36.00
  -2  -8  -2  360.96   34.80
   2   8   2  369.16   34.10
   2   8   2  406.96   35.30
  -3  -8  -2   15.80    3.40
  -3  -8  -2   17.90    4.50
   3   8   2   16.50    3.50
   3   8   2   20.20    4.30
  -4  -8  -2  902.51   83.39
  -4  -8  -2 1103.19   83.79
   4   8   2  937.11   82.09
   4   8   2  943.61   83.29
  -5  -8  -2   34.50    4.00
  -5  -8  -2   41.20    7.30
  -5  -8  -2   38.70    7.40
   5   8   2   38.80    6.90
   5   8   2   30.10    5.60
  -6  -8  -2  155.48   17.60
   6   8   2  163.18   16.40
   4  -9  -2    8.30    3.00
   4  -9  -2   15.40    4.60
  -4   9   2    8.70    3.40
   3  -9  -2  165.68   17.20
   3  -9  -2  199.18   19.60
  -3   9   2  195.78   18.40
   2  -9  -2   69.09    9.40
  -2   9   2   70.19    8.50
   1  -9  -2    7.40    2.40
   1  -9  -2    2.70    2.50
  -1   9   2    2.80    2.40
  -1   9   2    4.30    2.70
   0  -9  -2   53.79    7.30
   0  -9  -2   59.59    7.90
   0   9   2   49.90    6.30
   0   9   2   64.09    7.40
  -1  -9  -2  346.17   34.20
  -1  -9  -2  378.46   35.50
   1   9   2  360.76   32.70
   1   9   2  427.96   34.20
  -2  -9  -2  356.46   30.80
  -2  -9  -2  305.87   29.80
   2   9   2  374.66   30.60
   2   9   2  298.17   28.90
  -3  -9  -2  333.17   29.80
  -3  -9  -2  349.77   31.30
   3   9   2  301.17   29.30
   3   9   2  356.76   31.00
  -4  -9  -2  341.37   31.10
  -4  -9  -2  310.17   31.00
  -4  -9  -2  294.57   28.80
   4   9   2  372.66   30.00
  -5  -9  -2    2.90    3.80
   5   9   2   21.20    4.90
   3 -10  -2    4.20    3.70
   2 -10  -2    0.60    2.40
   1 -10  -2   30.90    7.00
   1 -10  -2   48.90    6.80
   0 -10  -2  728.13   56.69
   0 -10  -2  660.83   57.09
   0  10   2  562.24   54.99
  -1 -10  -2   29.60    6.10
  -1 -10  -2   42.20    6.90
   1  10   2   26.40    4.70
  -2 -10  -2  283.17   23.50
  -2 -10  -2  259.67   24.00
   2  10   2  200.38   21.60
  -3 -10  -2   15.60    4.80
  -3 -10  -2    5.80    2.70
  -3 -10  -2    9.50    3.70
   3  10   2   12.50    3.70
  -4 -10  -2   38.80    7.80
  -4 -10  -2   42.80    8.20
   4  10   2   51.59    7.10
   0   9  -3  222.68   18.80
   0  -9   3  155.48   17.90
   0  -9   3  210.08   19.60
  -1   9  -3  255.37   20.90
   1  -9   3  186.68   20.80
   1  -9   3  228.68   22.40
  -2   9  -3   16.10    3.60
  -2   9  -3   31.10    6.80
   2  -9   3   11.40    4.80
   3   8  -3   22.00    5.60
  -3  -8   3   14.50    4.30
   2   8  -3  655.23   55.89
  -2  -8   3  612.34   55.19
  -2  -8   3  660.33   54.89
  -2  -8   3  618.04   56.29
   1   8  -3  694.53   57.59
   1   8  -3  692.53   56.99
  -1  -8   3  709.53   57.89
  -1  -8   3  552.64   56.19
   0   8  -3  258.47   24.60
   0  -8   3  261.37   24.30
   0  -8   3  262.67   24.70
  -1   8  -3   71.49    7.80
   1  -8   3   61.39    7.90
   1  -8   3   79.69    9.30
  -2   8  -3  184.98   16.80
   2  -8   3  182.88   18.90
   2  -8   3  179.68   16.80
  -3   8  -3  141.59   13.70
   3  -8   3  127.39   15.10
  -4   8  -3   25.60    4.30
   4  -8   3   20.10    5.40
   5  -8   3  130.29   16.70
   4   7  -3  531.55   49.40
  -4  -7   3  580.74   49.40
   3   7  -3  316.17   33.20
  -3  -7   3  387.56   32.30
  -3  -7   3  390.36   33.40
  -3  -7   3  379.86   34.40
   2   7  -3 1162.38   96.59
  -2  -7   3 1205.18   97.19
  -2  -7   3 1034.80   95.79
  -2  -7   3 1147.69   95.59
   1   7  -3    2.10    2.00
   1   7  -3   -1.30    2.30
  -1  -7   3    1.20    2.10
  -1  -7   3    0.00    2.00
  -1  -7   3    0.70    1.90
   0   7  -3  499.35   40.00
   0  -7   3  460.45   40.70
   0  -7   3  434.86   40.20
   0  -7   3  444.26   39.60
  -1   7  -3  521.35   44.30
   1  -7   3  524.95   46.00
   1  -7   3  583.54   44.50
   1  -7   3  442.76   44.50
  -2   7  -3  315.67   28.60
   2  -7   3  359.26   30.80
   2  -7   3  343.07   28.90
   2  -7   3  309.57   28.60
  -3   7  -3  632.14   53.59
   3  -7   3  676.83   55.99
   3  -7   3  599.24   52.69
  -4   7  -3   91.39   10.10
  -4   7  -3  125.19   12.40
   4  -7   3  103.19   12.20
  -5   7  -3   43.00    6.20
  -5   7  -3   60.69    7.80
   5  -7   3   53.99    9.10
  -6   7  -3  295.37   26.20
  -6   7  -3  288.77   27.40
   6  -7   3  277.77   28.00
   5   6  -3   12.90    4.40
  -5  -6   3   17.10    4.80
  -5  -6   3   19.00    4.70
   4   6  -3   92.69   10.20
  -4  -6   3   81.69   10.60
  -4  -6   3   76.99    9.80
   3   6  -3  124.99   13.00
  -3  -6   3  152.68   14.20
  -3  -6   3  117.49   12.70
  -3  -6   3  112.19   11.20
   2   6  -3  266.57   23.30
   2   6  -3  281.67   24.40
  -2  -6   3  229.48   23.00
  -2  -6   3  305.37   26.40
  -2  -6   3  243.28   23.60
   1   6  -3  139.99   12.90
   1   6  -3  143.89   14.70
  -1  -6   3  118.79   12.60
  -1  -6   3  126.39   13.20
  -1  -6   3  134.19   12.10
  -1  -6   3  113.19   12.30
   0   6  -3 3496.15  290.97
   0  -6   3 3307.07  290.77
   0  -6   3 3493.95  291.47
   0  -6   3 3204.98  291.67
   0  -6   3 4057.99  290.77
  -1   6  -3 1154.88   97.59
   1  -6   3 1053.29   97.79
   1  -6   3 1208.08   99.09
   1  -6   3 1260.27   97.59
  -2   6  -3  985.70   75.99
  -2   6  -3  895.61   75.89
   2  -6   3  872.71   77.49
   2  -6   3  865.81   75.89
  -3   6  -3  667.03   58.09
   3  -6   3  749.73   56.89
   3  -6   3  581.94   57.99
  -4   6  -3   60.69    7.50
  -4   6  -3   52.79    6.20
   4  -6   3   60.19    8.00
  -5   6  -3  349.67   31.60
   5  -6   3  340.27   32.10
  -6   6  -3  562.44   46.00
  -6   6  -3  529.55   46.90
   6  -6   3  486.75   47.30
   6   5  -3  924.51   82.09
  -6  -5   3  960.50   82.69
  -6  -5   3  970.70   83.29
   5   5  -3  434.96   38.60
  -5  -5   3  421.46   38.70
  -5  -5   3  423.76   39.40
   4   5  -3    8.10    2.90
  -4  -5   3   10.10    3.40
  -4  -5   3    9.40    3.50
   3   5  -3    5.10    1.60
   3   5  -3    4.60    2.60
  -3  -5   3    4.60    2.90
  -3  -5   3    5.70    2.90
  -3  -5   3    6.50    1.50
   2   5  -3  694.33   56.19
   2   5  -3  636.44   55.19
  -2  -5   3  620.54   55.09
  -2  -5   3  633.44   56.29
  -2  -5   3  696.53   55.79
  -2  -5   3  635.04   55.59
   1   5  -3 3850.21  316.47
   1   5  -3 3920.11  315.77
   1   5  -3 3683.93  315.77
  -1  -5   3 3648.93  315.47
  -1  -5   3 3882.41  316.37
  -1  -5   3 3898.91  315.87
   0   5  -3  463.35   38.80
   0  -5   3  432.06   38.60
   0  -5   3  462.65   38.40
   0  -5   3  470.75   39.30
   0  -5   3  440.56   39.40
  -1   5  -3  511.55   43.00
   1  -5   3  490.65   43.30
   1  -5   3  521.95   42.90
   1  -5   3  508.65   44.20
  -2   5  -3  871.21   73.89
   2  -5   3  843.12   73.89
   2  -5   3  974.30   75.69
   2  -5   3  864.51   73.89
  -3   5  -3 1899.81  153.48
  -3   5  -3 1632.44  152.08
   3  -5   3 1994.40  154.08
   3  -5   3 1828.52  152.28
  -4   5  -3  116.79   11.60
  -4   5  -3  128.19   12.70
   4  -5   3  123.59   11.80
   4  -5   3  127.09   14.20
  -5   5  -3  465.85   40.30
  -5   5  -3  506.15   41.40
   5  -5   3  424.36   41.40
  -6   5  -3    1.60    2.40
  -6   5  -3    1.10    1.70
   6  -5   3    2.70    2.30
  -7   5  -3  325.77   31.70
  -7   5  -3  401.06   33.90
   7  -5   3  323.37   32.10
  -8   5  -3  130.49   14.90
   8  -5   3  144.79   15.50
   7   4  -3   20.10    6.40
  -7  -4   3   20.20    5.90
  -7  -4   3   19.60    5.30
   6   4  -3    1.90    2.60
  -6  -4   3   -0.40    2.40
  -6  -4   3   -1.30    1.90
   5   4  -3  211.18   21.00
  -5  -4   3  214.68   21.70
  -5  -4   3  232.58   21.60
   4   4  -3  793.92   68.69
  -4  -4   3  813.52   69.49
   3   4  -3  573.44   54.59
   3   4  -3  703.43   54.99
   3   4  -3  639.14   56.29
  -3  -4   3  730.63   57.19
  -3  -4   3  604.64   54.69
  -3  -4   3  720.83   56.49
   2   4  -3 2157.08  168.58
   2   4  -3 1958.20  169.18
  -2  -4   3 1996.90  168.48
  -2  -4   3 2008.60  168.28
   1   4  -3 1105.89   93.29
  -1  -4   3 1010.60   93.19
  -1  -4   3 1078.79   93.69
  -1  -4   3 1249.68   93.29
  -1  -4   3 1128.19   92.79
   0   4  -3  200.28   19.10
   0   4  -3  207.68   18.50
   0  -4   3  217.78   18.50
   0  -4   3  230.78   18.30
   0  -4   3  198.78   19.00
  -1   4  -3  404.86   33.00
  -1   4  -3  323.67   33.80
   1  -4   3  412.46   33.50
   1  -4   3  411.86   32.90
  -2   4  -3 2396.36  196.48
  -2   4  -3 2265.67  195.18
   2  -4   3 2391.36  195.28
   2  -4   3 2269.57  196.48
   2  -4   3 2477.85  195.28
  -3   4  -3  461.65   38.70
  -3   4  -3  458.15   39.80
   3  -4   3  452.85   38.80
  -4   4  -3 1255.27  110.89
  -4   4  -3 1306.07  109.99
   4  -4   3 1390.56  110.19
   4  -4   3 1323.37  111.29
  -5   4  -3  250.57   24.70
  -5   4  -3  290.67   25.60
   5  -4   3  303.27   26.10
  -6   4  -3    5.60    2.40
  -6   4  -3    9.10    3.20
   6  -4   3    6.70    3.10
  -7   4  -3  373.86   34.60
  -7   4  -3  361.76   33.50
   7  -4   3  373.26   33.90
  -8   4  -3    0.20    2.60
   8  -4   3    1.80    2.80
   7   3  -3   14.60    4.40
  -7  -3   3    9.10    4.50
  -7  -3   3   16.00    5.10
   6   3  -3    5.90    2.90
  -6  -3   3    8.10    3.30
  -6  -3   3    3.70    2.80
   5   3  -3    4.80    2.30
  -5  -3   3    5.30    2.60
  -5  -3   3    1.80    2.10
   4   3  -3   40.60    5.70
  -4  -3   3   51.89    6.60
  -4  -3   3   42.60    6.10
   3   3  -3   10.10    1.80
   3   3  -3   11.30    1.50
   3   3  -3   12.70    3.10
  -3  -3   3    7.60    2.70
  -3  -3   3   10.90    2.80
  -3  -3   3    6.80    2.30
   2   3  -3 4674.33  352.16
  -2  -3   3 4344.57  353.26
  -2  -3   3 4681.23  352.76
  -2  -3   3 4000.90  351.86
  -2  -3   3 3628.34  352.06
   1   3  -3 2145.89  166.28
   1   3  -3 1801.92  166.48
  -1  -3   3 2070.29  165.78
  -1  -3   3 1700.83  165.98
  -1  -3   3 2320.67  167.88
   0   3  -3 1316.67  107.79
   0   3  -3 1290.97  107.09
   0  -3   3 1439.46  107.19
   0  -3   3 1243.88  107.69
   0  -3   3 1355.26  107.79
   0  -3   3 1309.17  106.89
   0  -3   3 1078.99  107.59
  -1   3  -3  244.58   23.90
  -1   3  -3  241.88   24.90
  -1   3  -3  261.17   23.40
   1  -3   3  299.97   24.70
   1  -3   3  320.67   23.50
   1  -3   3  309.77   24.10
   1  -3   3  265.57   24.40
  -2   3  -3   15.50    1.90
  -2   3  -3   16.80    3.10
  -2   3  -3   13.60    3.00
   2  -3   3   19.60    3.40
   2  -3   3   14.20    1.90
   2  -3   3   10.80    2.60
  -3   3  -3  171.08   16.70
  -3   3  -3  200.48   17.80
   3  -3   3  194.08   18.00
   3  -3   3  211.38   16.90
  -4   3  -3   46.40    5.20
  -4   3  -3   50.49    5.80
   4  -3   3   45.50    5.10
  -5   3  -3   48.30    6.00
  -5   3  -3   56.99    5.90
   5  -3   3   40.00    5.30
   5  -3   3   42.90    6.00
  -6   3  -3  881.51   67.39
  -6   3  -3  695.13   66.39
   6  -3   3  768.62   66.89
  -7   3  -3   -1.20    1.70
  -7   3  -3   -4.00    1.50
   7  -3   3    0.20    1.90
  -8   3  -3   61.09    8.30
   8  -3   3   58.19    8.10
  -9   3  -3   10.50    4.50
   9  -3   3   10.50    3.70
   7   2  -3   73.59    9.50
  -7  -2   3   67.39    9.50
  -7  -2   3   78.29   10.10
   6   2  -3   79.39   10.00
  -6  -2   3   97.69   11.00
  -6  -2   3   91.19   10.80
   5   2  -3   17.90    4.10
  -5  -2   3   21.10    5.10
  -5  -2   3   18.20    4.10
   4   2  -3  113.49   11.90
   4   2  -3  114.79   10.20
  -4  -2   3  128.59   12.30
  -4  -2   3  127.89   12.50
   3   2  -3   61.89    6.60
   3   2  -3   64.69    5.80
   3   2  -3   62.59    5.50
   3   2  -3   61.79    6.80
  -3  -2   3   54.79    6.50
  -3  -2   3   56.49    6.70
  -3  -2   3   58.09    7.00
   2   2  -3 1225.88   94.59
   2   2  -3 1202.58   93.79
   2   2  -3 1222.28   93.59
   2   2  -3 1062.59   93.99
   2   2  -3  992.20   95.29
  -2  -2   3  965.80   93.49
  -2  -2   3 1138.29   94.79
  -2  -2   3 1137.29   94.19
  -2  -2   3 1202.08   94.39
   1   2  -3  401.36   39.20
   1   2  -3  467.35   38.80
   1   2  -3  449.36   39.30
  -1  -2   3  508.85   38.80
  -1  -2   3  472.15   39.30
  -1  -2   3  449.56   38.50
   0   2  -3 2441.56  200.88
   0  -2   3 2602.64  200.18
   0  -2   3 2102.19  200.78
   0  -2   3 2429.96  200.08
   0  -2   3 2545.65  200.88
  -1   2  -3 1433.06  124.29
  -1   2  -3 1331.57  124.69
  -1   2  -3 1342.07  123.69
   1  -2   3 1739.43  124.49
   1  -2   3 1334.07  124.59
   1  -2   3 1693.23  123.69
   1  -2   3 1622.64  124.99
  -2   2  -3 3821.42  312.37
   2  -2   3 3727.43  312.17
  -3   2  -3 2715.43  243.98
  -3   2  -3 3245.18  244.78
  -3   2  -3 2787.62  243.78
   3  -2   3 3045.10  243.08
   3  -2   3 2920.01  243.88
  -4   2  -3    2.00    1.40
  -4   2  -3    3.90    1.50
   4  -2   3    3.40    1.70
   4  -2   3    1.80    1.10
  -5   2  -3  280.87   23.10
   5  -2   3  261.77   23.40
   5  -2   3  233.78   22.70
  -6   2  -3  110.59   11.10
  -6   2  -3  110.89   11.40
   6  -2   3  117.79   11.60
   6  -2   3   98.89   11.10
  -7   2  -3   -1.50    1.60
  -7   2  -3    0.80    1.90
   7  -2   3   -0.60    1.80
   7  -2   3   -0.30    1.50
  -8   2  -3   39.40    6.70
  -8   2  -3   32.70    6.60
   8  -2   3   38.10    5.70
   8  -2   3   46.00    7.40
  -9   2  -3   65.69    9.80
   9  -2   3   78.59   10.20
   9  -2   3   80.19    9.40
   8   1  -3  172.28   18.60
  -8  -1   3  174.58   19.50
  -8  -1   3  199.08   19.50
   7   1  -3  419.36   38.50
  -7  -1   3  448.16   39.10
  -7  -1   3  407.66   38.90
   6   1  -3  102.39   11.30
  -6  -1   3   97.89   11.50
  -6  -1   3  103.79   11.60
   5   1  -3  917.31   84.19
   5   1  -3 1036.60   86.19
  -5  -1   3 1103.99   86.69
  -5  -1   3 1026.60   86.59
   4   1  -3  550.94   46.50
   4   1  -3  621.04   46.50
  -4  -1   3  496.95   48.80
  -4  -1   3  534.35   48.00
   3   1  -3  335.47   29.50
   3   1  -3  346.37   28.60
   3   1  -3  289.97   29.30
   3   1  -3  362.76   28.50
  -3  -1   3  353.66   30.00
   2   1  -3  974.30   81.79
   2   1  -3 1008.50   82.49
   2   1  -3 1032.70   81.69
   2   1  -3  809.02   82.49
  -2  -1   3 1008.60   82.39
  -2  -1   3 1076.39   82.99
  -1  -1   3   15.90    2.70
   0   1  -3 2309.27  205.08
   0   1  -3 2600.84  205.08
   0  -1   3 2527.05  205.18
  -3   1  -3   25.20    3.30
  -3   1  -3   28.60    2.50
  -3   1  -3   24.00    3.50
  -3   1  -3   26.10    3.40
   3  -1   3   23.50    2.80
   3  -1   3   23.60    3.30
   3  -1   3   26.10    3.50
  -4   1  -3  183.68   17.00
  -4   1  -3  160.88   16.60
  -4   1  -3  177.48   17.20
  -4   1  -3  222.78   17.40
   4  -1   3  209.48   17.20
   4  -1   3  181.78   16.60
  -5   1  -3    5.00    2.00
  -5   1  -3    6.70    2.00
  -5   1  -3   12.30    2.70
  -5   1  -3   10.70    1.60
   5  -1   3    8.20    2.30
   5  -1   3    7.90    2.40
   5  -1   3   20.00    3.20
  -6   1  -3    2.10    0.90
  -6   1  -3    0.60    1.50
  -6   1  -3   -2.20    1.20
   6  -1   3    1.50    1.60
   6  -1   3    2.70    1.90
  -7   1  -3    5.30    2.50
  -7   1  -3    6.10    2.70
  -7   1  -3   11.00    2.10
   7  -1   3    9.90    3.10
   7  -1   3   10.70    3.00
  -8   1  -3  203.98   19.90
  -8   1  -3  191.78   18.10
  -8   1  -3  215.68   20.30
   8  -1   3  187.68   18.90
   8  -1   3  227.98   20.40
  -9   1  -3   24.20    6.20
   9  -1   3   30.10    5.90
   9  -1   3   30.70    6.20
   8   0  -3   17.40    4.80
  -8   0   3   17.80    5.20
   7   0  -3   -0.50    2.20
   7   0  -3    0.30    1.20
  -7   0   3   -2.00    1.80
  -7   0   3   -5.50    2.10
   6   0  -3  950.20   81.29
   6   0  -3 1066.59   79.19
  -6   0   3  909.91   79.19
  -6   0   3  921.41   81.49
  -6   0   3  882.81   82.39
   5   0  -3 1512.55  124.79
   5   0  -3 1264.77  123.19
   5   0  -3 1634.64  123.09
  -5   0   3 1490.55  124.99
  -5   0   3 1441.96  123.09
  -5   0   3 1575.84  125.19
   4   0  -3   44.50    4.30
   4   0  -3   39.10    3.90
   4   0  -3   37.40    4.90
  -4   0   3   31.10    4.90
  -4   0   3   33.70    5.00
  -4   0   3   38.40    4.00
   3   0  -3  925.51   67.19
   3   0  -3  718.63   67.99
   3   0  -3  829.42   67.89
   3   0  -3  711.73   67.89
   3   0  -3  880.51   67.19
  -3   0   3  833.12   68.29
  -3   0   3  759.82   67.09
  -3   0   3  775.32   67.79
  -1   0   3    2.90    1.10
   0   0  -3    1.90    0.60
   0   0  -3    3.70    1.00
   0   0  -3    2.60    0.90
   0   0  -3    2.10    0.70
   0   0   3    4.80    1.00
   0   0   3    3.00    0.90
   0   0   3    2.20    0.70
  -1   0  -3  442.76   37.40
  -1   0  -3  436.46   37.50
   1   0   3  478.75   37.50
   1   0   3  437.46   36.80
   1   0   3  428.86   37.40
  -2   0  -3 2686.13  222.28
  -3   0  -3  725.23   68.89
  -3   0  -3  756.92   68.59
  -3   0  -3  796.02   68.89
  -3   0  -3  811.52   68.59
  -3   0  -3  948.21   69.09
  -3   0  -3  702.33   68.29
   3   0   3  932.21   69.09
   3   0   3  905.01   68.99
   3   0   3  842.12   68.59
  -4   0  -3  341.17   25.90
  -4   0  -3  259.57   26.10
  -4   0  -3  313.47   27.20
  -4   0  -3  253.27   26.10
  -4   0  -3  288.77   26.40
  -4   0  -3  301.77   26.40
   4   0   3  324.17   26.20
   4   0   3  351.96   27.40
  -5   0  -3 1093.19   91.59
  -5   0  -3 1125.59   92.19
  -5   0  -3 1074.59   92.89
  -5   0  -3 1166.98   92.39
   5   0   3 1084.49   92.29
   5   0   3  978.20   91.79
   5   0   3 1163.28   91.99
  -6   0  -3   21.70    4.10
  -6   0  -3   14.70    3.30
  -6   0  -3   17.80    3.60
  -6   0  -3   14.00    2.80
   6   0   3   16.20    3.60
   6   0   3   19.40    3.30
   6   0   3   14.20    2.50
  -7   0  -3  758.92   65.79
  -7   0  -3  787.52   65.99
  -7   0  -3  764.22   65.39
   7   0   3  781.62   65.89
   7   0   3  736.43   64.69
  -8   0  -3  250.97   23.50
  -8   0  -3  249.18   24.80
  -8   0  -3  278.17   25.20
   8   0   3  265.17   24.90
   8   0   3  269.27   23.60
  -9   0  -3    9.70    2.90
  -9   0  -3   13.70    4.20
   9   0   3   10.30    2.90
   8  -1  -3  107.19   12.70
  -8   1   3  104.79   13.00
   7  -1  -3    1.00    2.30
  -7   1   3   -0.90    2.00
   6  -1  -3  260.47   24.60
   6  -1  -3  281.77   26.00
  -6   1   3  275.17   26.20
  -6   1   3  301.17   24.30
   5  -1  -3  644.74   60.99
   5  -1  -3  768.02   62.19
  -5   1   3  740.63   60.79
  -5   1   3  754.02   62.49
   4  -1  -3 1987.20  148.89
   4  -1  -3 1682.13  149.29
  -4   1   3 1681.33  148.39
  -4   1   3 1816.62  149.79
   3  -1  -3 1949.20  180.78
   3  -1  -3 2178.18  181.08
   3  -1  -3 1894.21  180.48
  -3   1   3 2479.85  180.18
  -3   1   3 2381.66  181.18
   2  -1  -3  128.49   13.30
   2  -1  -3  125.69   13.20
   2  -1  -3  155.78   13.00
  -2   1   3  159.48   13.10
  -2   1   3  157.88   13.40
  -2   1   3  147.09   12.80
   1  -1  -3  183.88   17.10
   1  -1  -3  165.38   16.80
   1  -1  -3  232.48   17.10
   1  -1  -3  180.48   17.30
  -1   1   3  206.38   17.00
  -1   1   3  215.78   17.20
  -1  -1  -3    8.70    1.50
  -1  -1  -3    8.20    1.40
  -1  -1  -3    8.80    1.20
   1   1   3    6.90    1.40
   1   1   3   10.50    1.50
   1   1   3    8.80    1.20
  -2  -1  -3 1212.58   95.89
  -2  -1  -3 1100.99   95.99
  -2  -1  -3 1199.48   95.99
  -2  -1  -3 1110.79   95.89
  -2  -1  -3 1087.89   96.09
   2   1   3 1182.78   95.99
   2   1   3 1192.08   95.99
   2   1   3 1163.78   95.79
  -3  -1  -3  852.21   68.69
  -3  -1  -3  781.22   68.69
  -3  -1  -3  764.42   68.49
  -3  -1  -3  854.01   68.79
  -3  -1  -3  727.13   68.69
  -3  -1  -3  793.52   68.69
   3   1   3  881.21   68.79
   3   1   3  925.31   68.69
  -4  -1  -3 1113.49   94.09
  -4  -1  -3 1138.59   94.39
  -4  -1  -3 1165.38   94.19
  -4  -1  -3 1145.49   94.29
  -4  -1  -3 1018.50   94.79
   4   1   3 1237.68   94.49
   4   1   3 1204.58   93.99
   4   1   3  999.40   93.99
  -5  -1  -3  288.67   29.30
  -5  -1  -3  333.77   29.50
  -5  -1  -3  369.26   29.40
   5   1   3  359.66   29.00
   5   1   3  328.67   28.90
   5   1   3  299.37   29.20
   5   1   3  377.36   29.80
  -6  -1  -3    0.10    1.30
   6   1   3    0.50    1.20
   6   1   3   -0.20    1.20
   6   1   3   -0.50    0.90
  -7  -1  -3  611.94   50.99
  -7  -1  -3  586.54   52.09
  -7  -1  -3  565.84   51.19
   7   1   3  618.04   51.19
  -8  -1  -3  178.88   17.20
  -8  -1  -3  201.08   18.90
  -8  -1  -3  178.98   17.50
   8   1   3  197.28   18.50
   8   1   3  172.18   16.60
  -9  -1  -3   70.09   10.00
  -9  -1  -3   85.59    9.40
   9   1   3   74.99    8.10
   8  -2  -3  366.76   34.40
  -8   2   3  429.96   37.20
   7  -2  -3   13.60    3.80
   7  -2  -3   11.20    3.00
  -7   2   3   11.00    3.80
   6  -2  -3 1755.42  157.38
   6  -2  -3 1886.11  158.48
  -6   2   3 2035.10  159.08
   5  -2  -3  701.53   58.59
   5  -2  -3  674.43   58.89
  -5   2   3  668.43   58.09
  -5   2   3  713.93   59.59
   4  -2  -3   82.89    8.00
   4  -2  -3   69.29    7.80
  -4   2   3   72.19    8.20
  -4   2   3   74.99    8.40
  -4   2   3   77.59    7.50
   3  -2  -3   18.40    3.10
   3  -2  -3   16.40    3.10
   3  -2  -3   15.40    3.20
  -3   2   3   16.00    2.40
  -3   2   3   27.50    3.50
   2  -2  -3 4598.34  379.96
   0  -2  -3  334.87   27.00
   0  -2  -3  325.07   27.00
   0   2   3  309.67   26.40
   0   2   3  299.07   26.80
   0   2   3  317.37   26.80
  -1  -2  -3  122.39   10.20
  -1  -2  -3  112.59   10.20
  -1  -2  -3  109.09    9.80
  -1  -2  -3  124.69   10.20
   1   2   3  112.99   10.20
   1   2   3  110.09   10.20
  -2  -2  -3  357.06   27.00
  -2  -2  -3  283.27   26.70
  -2  -2  -3  288.27   26.80
  -2  -2  -3  327.67   26.80
   2   2   3  310.77   26.80
   2   2   3  327.77   26.90
   2   2   3  326.27   26.80
  -3  -2  -3 1635.14  150.08
  -3  -2  -3 1996.80  150.68
  -3  -2  -3 1896.61  150.58
  -3  -2  -3 1543.65  150.18
  -3  -2  -3 1552.34  149.88
  -3  -2  -3 1594.54  150.28
   3   2   3 2036.20  150.58
   3   2   3 2057.99  150.08
   3   2   3 2022.20  150.48
  -4  -2  -3  810.72   68.79
  -4  -2  -3  832.92   69.79
  -4  -2  -3  801.62   69.69
  -4  -2  -3  767.02   69.19
  -4  -2  -3  741.53   68.49
  -4  -2  -3  983.40   69.69
   4   2   3  834.62   69.09
  -5  -2  -3  172.18   18.00
  -5  -2  -3  170.88   17.50
  -5  -2  -3  195.48   16.60
  -5  -2  -3  170.78   16.80
   5   2   3  216.28   17.40
   5   2   3  178.18   17.40
   5   2   3  221.88   16.70
  -6  -2  -3  117.39   11.60
  -6  -2  -3  113.59   11.30
  -6  -2  -3  101.09   10.30
   6   2   3  121.69   11.50
   6   2   3  105.29   10.00
  -7  -2  -3   83.79    8.40
  -7  -2  -3   97.19    8.80
  -7  -2  -3   85.09   10.60
   7   2   3   93.39   11.00
   7   2   3   83.29    8.20
  -8  -2  -3   11.70    2.60
  -8  -2  -3   16.20    3.70
  -8  -2  -3   17.00    4.50
  -8  -2  -3   15.20    2.70
   8   2   3   14.30    2.40
   8   2   3   21.00    4.70
  -9  -2  -3  203.48   20.10
  -9  -2  -3  207.58   21.50
   8  -3  -3  175.68   17.60
   8  -3  -3  156.88   18.00
  -8   3   3  155.08   17.80
   7  -3  -3 2081.49  158.58
   7  -3  -3 1593.04  157.28
  -7   3   3 1993.00  159.28
   6  -3  -3   39.60    5.40
   6  -3  -3   39.40    5.60
  -6   3   3   37.50    6.70
   5  -3  -3  479.75   43.50
  -5   3   3  525.85   44.30
   4  -3  -3  250.17   21.80
   4  -3  -3  230.98   21.30
  -4   3   3  238.18   21.30
  -4   3   3  238.58   22.00
   3  -3  -3  153.98   13.90
   3  -3  -3  133.69   13.30
   3  -3  -3  119.29   12.30
  -3   3   3  158.88   13.40
  -3   3   3  128.99   12.60
  -3   3   3  138.19   12.40
   2  -3  -3 1512.25  150.88
   2  -3  -3 1956.40  151.18
  -2   3   3 1855.71  151.18
  -2   3   3 2028.70  150.38
  -2   3   3 1724.93  150.78
   1  -3  -3 1494.55  142.19
   1  -3  -3 1802.72  142.39
  -1   3   3 1855.61  141.49
  -1   3   3 1536.75  141.99
  -1   3   3 1875.01  142.39
   0  -3  -3  135.29   14.40
   0  -3  -3  196.28   14.80
   0   3   3  140.59   14.30
   0   3   3  193.48   14.70
  -2  -3  -3  800.22   66.29
  -2  -3  -3  794.32   65.89
  -2  -3  -3  781.22   65.89
  -2  -3  -3  756.82   65.69
   2   3   3  767.42   65.79
   2   3   3  819.92   65.69
   2   3   3  811.02   66.09
  -3  -3  -3 1962.80  157.48
  -3  -3  -3 2003.90  157.58
  -3  -3  -3 1841.72  156.88
  -3  -3  -3 2016.20  157.08
  -3  -3  -3 1573.34  156.98
   3   3   3 2019.70  157.08
   3   3   3 1849.61  157.28
  -4  -3  -3 1335.67  122.29
  -4  -3  -3 1674.93  123.59
  -4  -3  -3 1302.67  122.79
  -4  -3  -3 1584.44  122.19
   4   3   3 1384.86  122.89
   4   3   3 1575.44  122.99
  -5  -3  -3  201.88   16.00
  -5  -3  -3  155.88   16.10
  -5  -3  -3  208.78   17.70
  -5  -3  -3  180.98   17.40
   5   3   3  184.18   17.10
   6   3   3   66.79    7.80
  -7  -3  -3   37.70    3.80
  -7  -3  -3   34.10    6.30
  -7  -3  -3   33.10    4.00
  -7  -3  -3   30.00    5.90
   7   3   3   51.79    6.20
  -8  -3  -3   14.50    4.60
  -8  -3  -3    5.20    3.40
  -8  -3  -3    8.40    1.50
   8   3   3   11.30    3.70
  -9  -3  -3   13.60    5.10
  -9  -3  -3   15.60    3.90
   9   3   3   12.20    3.90
   7  -4  -3  388.66   36.30
   7  -4  -3  398.76   36.40
  -7   4   3  405.16   37.30
  -7   4   3  424.46   36.60
   6  -4  -3  147.99   15.70
   6  -4  -3  157.18   15.60
  -6   4   3  174.58   16.70
   5  -4  -3 1754.92  158.88
   5  -4  -3 2038.30  159.58
  -5   4   3 1925.11  160.08
   4  -4  -3 2635.24  219.68
   4  -4  -3 2518.75  219.78
   4  -4  -3 2628.14  220.38
  -4   4   3 2694.33  219.68
  -4   4   3 2766.62  220.78
   3  -4  -3   -0.30    0.90
   3  -4  -3    0.00    1.20
   3  -4  -3   -0.20    0.80
  -3   4   3    0.80    1.00
  -3   4   3    1.40    1.40
  -3   4   3    0.00    0.90
   2  -4  -3   51.39    6.00
   2  -4  -3   54.19    5.20
   2  -4  -3   43.70    5.70
  -2   4   3   55.19    5.10
  -2   4   3   53.29    5.90
  -2   4   3   56.09    5.10
  -2   4   3   45.20    5.50
   1  -4  -3 3567.84  290.07
  -1   4   3 3439.86  289.77
   0  -4  -3  209.48   16.90
   0  -4  -3  164.78   16.60
   0   4   3  219.48   16.90
   0   4   3  161.88   16.40
  -1  -4  -3 2512.05  212.58
  -1  -4  -3 2608.14  212.58
   1   4   3 2459.35  212.58
   1   4   3 2680.73  211.68
  -2  -4  -3  605.74   50.39
  -2  -4  -3  557.64   50.59
  -2  -4  -3  554.04   49.60
   2   4   3  571.84   49.70
   2   4   3  620.44   50.29
   2   4   3  654.33   49.70
  -3  -4  -3  290.07   29.30
  -3  -4  -3  367.66   29.50
  -3  -4  -3  346.17   30.40
  -3  -4  -3  369.56   29.70
  -3  -4  -3  300.97   29.80
   3   4   3  350.56   29.40
   3   4   3  382.76   29.80
   3   4   3  371.66   30.30
  -4  -4  -3 3133.89  259.97
  -4  -4  -3 2915.41  258.47
  -4  -4  -3 3242.18  259.87
  -4  -4  -3 3479.45  258.67
   4   4   3 2783.12  259.47
   4   4   3 3223.28  259.27
  -5  -4  -3    5.70    1.20
  -5  -4  -3    4.50    1.20
  -5  -4  -3    7.00    2.40
  -5  -4  -3    4.40    2.10
   5   4   3    1.50    1.50
   5   4   3    3.80    2.00
  -6  -4  -3  567.54   49.00
  -6  -4  -3  632.94   51.59
  -6  -4  -3  593.64   51.49
  -6  -4  -3  597.74   49.20
   6   4   3  557.44   50.69
  -7  -4  -3 1128.89   97.49
  -7  -4  -3 1109.39   97.49
   7   4   3 1181.08   96.89
  -8  -4  -3  388.76   33.90
  -8  -4  -3  354.76   33.30
   8   4   3  333.97   32.50
  -9  -4  -3   48.90    8.80
  -9  -4  -3   51.59    9.20
   9   4   3   64.19    8.30
   7  -5  -3   22.10    5.10
   7  -5  -3   26.80    5.50
  -7   5   3   19.80    5.70
  -7   5   3   29.10    5.60
   6  -5  -3  154.28   15.30
   6  -5  -3  174.58   16.30
  -6   5   3  131.79   15.00
  -6   5   3  171.98   16.70
   5  -5  -3 1813.82  149.99
  -5   5   3 1834.32  150.28
  -5   5   3 1709.23  148.99
   4  -5  -3   52.69    6.10
   4  -5  -3   50.69    6.10
   4  -5  -3   51.89    6.90
  -4   5   3   57.09    6.20
  -4   5   3   54.59    7.00
  -4   5   3   55.89    6.10
   3  -5  -3  825.12   80.89
  -3   5   3  922.51   78.89
  -3   5   3  961.20   78.89
  -3   5   3 1059.39   80.29
  -2   5   3 1216.68  104.59
  -2   5   3 1277.97  103.49
  -2   5   3 1242.18  103.49
   1  -5  -3 2601.04  214.58
  -1   5   3 2592.04  212.98
  -1   5   3 2643.84  214.18
  -1   5   3 2490.25  212.98
   0  -5  -3  277.07   25.70
   0  -5  -3  281.17   25.90
   0  -5  -3  287.97   24.50
   0   5   3  300.77   24.50
   0   5   3  330.67   24.50
   0   5   3  259.47   25.40
   0   5   3  301.47   25.70
  -1  -5  -3 3832.32  298.57
  -1  -5  -3 3875.41  299.57
  -1  -5  -3 3111.19  299.37
   1   5   3 3652.73  299.57
  -2  -5  -3   -1.30    0.70
  -2  -5  -3    0.70    0.90
  -2  -5  -3    6.10    1.80
   2   5   3   -0.30    0.80
   2   5   3    2.00    0.90
   2   5   3   -0.10    1.10
  -3  -5  -3  105.89   10.60
  -3  -5  -3   96.99    9.60
   3   5   3  104.99   10.30
   3   5   3  104.19    9.40
   3   5   3  104.19    9.70
  -4  -5  -3  435.96   38.10
  -4  -5  -3  392.96   35.50
  -4  -5  -3  377.46   35.40
   4   5   3  441.56   36.20
   4   5   3  455.65   35.40
  -5  -5  -3    3.60    1.10
  -5  -5  -3    0.90    1.60
  -5  -5  -3    5.80    2.40
  -5  -5  -3    4.20    1.20
   5   5   3    4.10    2.00
   5   5   3    2.20    1.50
  -6  -5  -3  197.58   16.50
  -6  -5  -3  188.08   19.10
   6   5   3  190.58   18.30
  -7  -5  -3  599.44   50.49
  -7  -5  -3  527.75   49.90
   7   5   3  562.34   49.20
  -8  -5  -3   88.69   11.10
  -8  -5  -3   84.89   11.10
   8   5   3   83.69   10.20
   7  -6  -3    1.10    2.90
  -7   6   3    3.00    2.80
  -7   6   3   -0.80    3.10
   6  -6  -3   45.50    8.00
  -6   6   3   50.39    7.10
  -6   6   3   70.89    8.70
   5  -6  -3  461.35   39.70
  -5   6   3  505.55   39.90
  -5   6   3  362.36   38.70
  -4   6   3  329.47   27.50
  -4   6   3  315.97   28.70
  -4   6   3  292.27   27.40
   3  -6  -3 1003.40   88.99
  -3   6   3  934.61   87.39
  -3   6   3 1075.59   87.49
  -3   6   3 1184.78   89.09
   2  -6  -3 1587.74  140.09
  -2   6   3 1827.52  139.89
  -2   6   3 1634.84  138.39
  -2   6   3 1634.54  138.39
   1  -6  -3  309.77   27.80
  -1   6   3  316.87   26.10
  -1   6   3  294.37   27.20
   0  -6  -3 1170.48  108.19
   0  -6  -3 1334.57  107.89
   0  -6  -3 1185.68  106.79
   0   6   3 1474.05  108.19
  -1  -6  -3  467.15   39.90
  -1  -6  -3  406.46   38.60
  -1  -6  -3  409.16   39.70
   1   6   3  439.86   39.30
   1   6   3  506.95   40.00
   1   6   3  538.35   38.80
  -2  -6  -3    7.30    2.30
  -2  -6  -3    7.30    2.50
   2   6   3    5.20    1.60
   2   6   3    7.10    2.30
   2   6   3   10.40    1.90
  -3  -6  -3 1237.08  112.49
  -3  -6  -3 1268.87  113.59
   3   6   3 1409.16  113.39
   3   6   3 1303.07  112.09
   3   6   3 1525.75  112.59
  -4  -6  -3   54.69    6.80
  -4  -6  -3   40.60    5.10
  -4  -6  -3   43.80    7.00
   4   6   3   49.40    5.80
   4   6   3   46.80    4.90
   4   6   3   60.79    6.80
  -5  -6  -3  147.19   13.30
  -5  -6  -3  143.59   13.40
   5   6   3  169.98   14.80
  -6  -6  -3   34.60    6.50
  -6  -6  -3   26.00    5.60
   6   6   3   29.20    5.20
  -7  -6  -3 1250.47  109.99
  -7  -6  -3 1314.57  110.39
   7   6   3 1292.97  108.89
  -8  -6  -3    6.10    4.60
  -8  -6  -3    6.80    3.50
   8   6   3    4.80    3.40
   6  -7  -3  244.98   25.80
  -6   7   3  252.67   25.90
  -6   7   3  300.57   26.20
   5  -7  -3   12.00    4.00
  -5   7   3    7.70    2.90
  -5   7   3   11.80    4.00
   4  -7  -3  167.78   18.50
  -4   7   3  215.68   18.90
  -4   7   3  183.38   17.30
   3  -7  -3   10.80    3.30
  -3   7   3   11.70    2.50
  -3   7   3   13.00    3.90
   2  -7  -3  772.52   64.09
   2  -7  -3  810.52   65.59
  -2   7   3  731.33   64.59
  -2   7   3  653.23   63.19
  -2   7   3  824.02   63.39
   1  -7  -3 2243.48  188.18
   1  -7  -3 2244.88  187.08
  -1   7   3 2322.57  187.48
  -1   7   3 2190.28  186.08
   0  -7  -3   41.40    5.50
   0  -7  -3   38.60    5.70
   0  -7  -3   38.40    4.40
   0   7   3   52.89    6.00
   0   7   3   42.60    4.40
  -1  -7  -3  166.28   15.80
  -1  -7  -3  149.49   14.20
  -1  -7  -3  162.18   15.50
   1   7   3  148.29   14.10
   1   7   3  200.48   15.90
  -2  -7  -3   15.00    3.40
  -2  -7  -3   20.60    4.20
   2   7   3   18.10    3.80
   2   7   3   17.90    2.90
  -3  -7  -3  793.62   74.59
  -3  -7  -3  925.11   75.89
   3   7   3  813.62   74.19
   3   7   3  973.20   75.59
   3   7   3  929.61   74.09
  -4  -7  -3   96.79   11.10
  -4  -7  -3   83.49    9.20
   4   7   3   98.89    9.80
   4   7   3  101.29    9.30
  -5  -7  -3   75.69    9.90
  -5  -7  -3   77.09    7.60
  -5  -7  -3   84.99   10.00
  -5  -7  -3   82.59    7.90
   5   7   3   81.09    9.00
   5   7   3   83.59    9.90
  -6  -7  -3   38.20    6.90
  -6  -7  -3   35.50    6.90
   6   7   3   29.70    5.50
  -7  -7  -3   14.50    5.70
   7   7   3    5.70    3.20
   5  -8  -3   53.29    7.00
  -5   8   3   74.39    9.00
  -5   8   3   53.69    7.20
   4  -8  -3    8.40    3.60
   4  -8  -3    9.30    2.70
  -4   8   3    6.90    2.50
  -4   8   3    8.60    3.60
   3  -8  -3  129.49   14.20
   3  -8  -3  115.39   12.40
  -3   8   3  132.39   13.50
  -3   8   3  133.79   12.20
   2  -8  -3  469.85   46.20
   2  -8  -3  447.26   44.70
  -2   8   3  599.54   44.30
  -2   8   3  557.24   45.90
   1  -8  -3 1909.31  149.39
  -1   8   3 1636.94  149.19
   0  -8  -3  371.56   31.30
   0  -8  -3  319.87   31.60
   0  -8  -3  376.16   30.10
   0   8   3  347.97   31.20
   0   8   3  329.47   29.80
  -1  -8  -3  826.92   68.09
  -1  -8  -3  788.72   66.49
  -1  -8  -3  838.52   68.29
   1   8   3  754.62   66.39
   1   8   3  765.92   67.69
  -2  -8  -3  628.84   49.40
  -2  -8  -3  516.85   49.40
   2   8   3  549.15   49.70
   2   8   3  541.55   48.80
  -3  -8  -3  354.36   27.70
  -3  -8  -3  259.47   25.80
   3   8   3  300.47   26.80
   3   8   3  264.27   25.30
  -4  -8  -3   96.89   11.80
  -4  -8  -3   87.59   10.20
  -4  -8  -3  101.09   11.60
   4   8   3  114.09    9.90
   4   8   3  120.39   12.20
   4   8   3  101.29   10.50
  -5  -8  -3   -2.10    1.90
  -5  -8  -3   -0.30    2.20
  -5  -8  -3   -1.40    1.20
   5   8   3   -0.80    1.50
   5   8   3   -2.90    2.10
   5   8   3    0.50    1.80
  -6  -8  -3   51.19    8.80
  -6  -8  -3   45.40    9.80
   6   8   3   44.50    8.40
   6   8   3   50.89    7.00
  -7  -8  -3    1.30    3.60
  -7  -8  -3   -6.20    2.90
   7   8   3   -0.10    2.90
   4  -9  -3  332.37   30.80
  -4   9   3  305.67   28.40
   3  -9  -3   33.50    6.70
   3  -9  -3   26.10    4.80
  -3   9   3   32.50    6.00
   2  -9  -3    5.10    2.60
   2  -9  -3    6.40    3.20
  -2   9   3    5.40    2.70
  -2   9   3    9.10    2.60
   1  -9  -3  523.45   42.10
   1  -9  -3  442.86   40.20
  -1   9   3  386.36   38.80
  -1   9   3  514.65   40.90
   0  -9  -3   32.30    5.50
   0  -9  -3   39.50    6.80
   0   9   3   32.20    5.70
   0   9   3   27.90    3.90
  -1  -9  -3  763.62   67.29
   1   9   3  766.72   65.89
  -2  -9  -3  116.79   13.00
  -2  -9  -3  139.49   13.90
   2   9   3  141.79   13.50
   2   9   3  110.99   11.70
  -3  -9  -3   22.10    4.30
  -3  -9  -3   23.30    5.30
   3   9   3   20.20    4.70
  -4  -9  -3   82.99    9.30
  -4  -9  -3  101.99   11.40
  -4  -9  -3  102.39   11.30
   4   9   3   73.49    9.20
   4   9   3   90.79   11.00
  -5  -9  -3    4.60    3.10
   5   9   3    8.10    3.10
   5   9   3    1.50    3.40
  -6  -9  -3   31.70    7.20
  -6  -9  -3   25.10    6.30
   6   9   3   28.50    5.60
   6   9   3   30.20    7.00
   3 -10  -3   95.99   11.20
   3 -10  -3  111.89   13.20
  -3  10   3   99.39   13.40
   2 -10  -3   47.30    7.30
   1 -10  -3   22.20    4.90
   1 -10  -3   25.30    5.70
  -1  10   3   15.90    3.20
  -1  10   3   15.80    4.20
   0 -10  -3    0.40    2.30
   0 -10  -3   -1.90    1.90
   0  10   3   -0.90    1.80
   0  10   3   -3.10    1.60
  -1 -10  -3  189.98   19.10
  -1 -10  -3  188.48   19.00
   1  10   3  171.78   16.90
   1  10   3  213.18   19.00
  -2 -10  -3  406.66   37.50
  -2 -10  -3  418.26   37.80
   2  10   3  379.76   36.30
   2  10   3  460.15   37.80
  -3 -10  -3  161.78   17.40
  -3 -10  -3  166.28   17.70
   3  10   3  172.38   17.00
   3  10   3  152.18   15.40
  -4 -10  -3    5.60    3.90
  -4 -10  -3    1.30    3.10
  -4 -10  -3    6.10    2.80
   4  10   3    1.20    2.90
   4  10   3    5.30    3.00
   0 -11  -3    1.80    3.50
  -1 -11  -3    0.10    3.30
  -1 -11  -3   -0.50    2.50
   1   8  -4   82.29   11.20
  -1  -8   4   75.19    9.20
  -1  -8   4   93.79   10.20
  -1  -8   4   96.19   11.10
   0   8  -4    0.60    4.80
   0  -8   4   -1.40    2.20
   0  -8   4    0.60    2.40
   0  -8   4    0.80    2.90
  -1   8  -4  185.58   15.20
   1  -8   4  143.89   14.70
   1  -8   4  170.58   16.70
   1  -8   4  138.39   15.30
  -2   8  -4    7.10    4.70
  -2   8  -4    0.50    1.70
   2  -8   4   -0.70    2.10
   2  -8   4   -0.40    2.70
  -3   8  -4  992.30   86.29
   3  -8   4 1082.29   91.19
   4  -8   4   17.60    4.80
   3   7  -4 1067.79   81.09
   3   7  -4  841.52   81.29
  -3  -7   4  931.31   82.29
   2   7  -4   56.09    7.70
  -2  -7   4   37.30    6.00
  -2  -7   4   49.70    6.00
  -2  -7   4   48.30    8.00
   1   7  -4  122.89   12.60
  -1  -7   4   98.09   12.00
  -1  -7   4  122.79   11.70
  -1  -7   4   96.29   10.80
   0  -7   4   68.69    8.20
   0  -7   4   70.89    7.40
   0  -7   4   70.99    8.60
   0  -7   4   60.39    7.20
  -1   7  -4    2.30    2.30
  -1   7  -4    6.60    3.80
   1  -7   4   -2.10    1.30
   1  -7   4   -2.40    1.80
   1  -7   4   -0.70    1.90
  -2   7  -4    7.40    2.10
   2  -7   4    8.50    2.40
   2  -7   4   11.50    3.60
  -3   7  -4   -0.80    1.40
   3  -7   4   -0.70    2.40
  -4   7  -4   -0.50    1.40
  -4   7  -4   -2.00    2.60
   4  -7   4   -0.40    2.50
  -5   7  -4  577.64   49.20
   5  -7   4  515.35   49.30
   4   6  -4  484.75   46.30
  -4  -6   4  493.25   48.70
  -4  -6   4  576.24   46.50
   3   6  -4   62.09    8.60
   3   6  -4   68.79    7.00
  -3  -6   4   61.09    8.10
  -3  -6   4   99.99   10.30
   2   6  -4   38.60    6.50
  -2  -6   4   35.00    4.80
  -2  -6   4   37.40    5.50
  -2  -6   4   37.80    6.50
   1   6  -4 4101.19  329.27
  -1  -6   4 3769.32  328.87
  -1  -6   4 4481.55  327.67
  -1  -6   4 3860.11  328.47
  -1  -6   4 3587.34  327.67
   0  -6   4  742.83   63.79
   0  -6   4  785.42   64.99
   0  -6   4  747.03   64.99
  -1   6  -4    2.60    1.40
   1  -6   4    0.20    1.60
   1  -6   4    2.70    1.40
   1  -6   4    0.60    1.20
   1  -6   4   -0.20    1.60
  -2   6  -4   79.89    7.20
   2  -6   4   75.49    8.90
   2  -6   4   77.09    7.20
   2  -6   4   56.59    7.20
  -3   6  -4   42.10    4.30
  -3   6  -4   26.50    5.70
   3  -6   4   38.70    6.60
  -4   6  -4    2.20    2.30
   4  -6   4    2.60    2.50
   4  -6   4    4.30    2.30
  -5   6  -4   -0.20    2.20
  -5   6  -4    0.00    1.30
   5  -6   4    0.60    2.20
  -6   6  -4   44.10    5.70
  -6   6  -4   40.60    7.40
  -7   6  -4  401.36   33.10
  -7   6  -4  346.47   34.10
   7  -6   4  353.96   34.70
   5   5  -4  319.07   31.20
  -5  -5   4  337.37   32.30
  -5  -5   4  355.96   31.50
   4   5  -4   79.39    7.40
   4   5  -4   90.19    9.90
  -4  -5   4   75.59   10.20
  -4  -5   4   73.89    9.30
   3   5  -4   88.79    9.30
   3   5  -4  102.79   11.30
  -3  -5   4  103.59    9.50
  -3  -5   4  118.29   12.00
  -3  -5   4  106.89   10.70
   2   5  -4   76.49    8.90
   2   5  -4   86.89    8.30
  -2  -5   4   72.09    8.20
  -2  -5   4   74.79    9.40
  -2  -5   4   71.79    7.80
   1   5  -4  752.22   58.79
  -1  -5   4  609.64   56.09
  -1  -5   4  673.43   55.89
  -1  -5   4  735.03   57.09
  -1  -5   4  561.24   55.59
   0  -5   4   37.10    4.50
   0  -5   4   35.00    5.20
   0  -5   4   36.80    5.50
   0  -5   4   45.70    4.40
  -1   5  -4  761.32   62.69
   1  -5   4  676.43   62.49
   1  -5   4  680.93   63.19
   1  -5   4  840.52   62.59
   1  -5   4  784.22   64.29
  -2   5  -4 4541.35  382.56
   2  -5   4 4048.09  382.76
   2  -5   4 4661.33  384.46
   2  -5   4 5291.37  382.66
  -3   5  -4  687.73   62.09
  -3   5  -4  751.02   64.09
   3  -5   4  670.53   63.89
   3  -5   4  856.91   62.49
  -4   5  -4   30.00    5.50
  -4   5  -4   29.30    3.70
   4  -5   4   31.00    4.10
   4  -5   4   23.90    5.30
  -5   5  -4  229.38   21.40
  -5   5  -4  253.57   23.00
   5  -5   4  257.77   21.80
   5  -5   4  226.88   23.10
  -6   5  -4   25.60    5.40
   6  -5   4   24.10    5.40
  -7   5  -4   23.60    5.40
  -7   5  -4   22.60    4.20
   7  -5   4   22.60    5.20
   6   4  -4   -1.60    2.50
  -6  -4   4   -5.50    2.10
  -6  -4   4   -1.00    3.10
   5   4  -4   16.10    4.40
  -5  -4   4   18.70    4.90
  -5  -4   4   15.50    4.40
   4   4  -4  717.83   66.09
  -4  -4   4  775.02   67.09
  -4  -4   4  817.42   66.39
   3   4  -4    7.50    2.70
   3   4  -4   12.60    2.40
   3   4  -4    7.40    1.60
  -3  -4   4   11.60    3.50
  -3  -4   4    6.80    2.60
  -3  -4   4    8.90    1.80
   2   4  -4  156.28   13.20
   2   4  -4  132.69   12.00
  -2  -4   4  116.69   12.80
  -2  -4   4  115.59   12.10
  -2  -4   4  123.89   11.70
  -2  -4   4  118.29   11.60
   1   4  -4  951.10   80.69
   1   4  -4 1012.50   81.59
  -1  -4   4  908.91   80.19
  -1  -4   4  933.51   80.49
  -1  -4   4 1013.80   81.39
  -1  -4   4  942.11   79.89
   0  -4   4  646.24   58.59
   0  -4   4  666.73   58.69
   0  -4   4  700.93   57.59
   0  -4   4  737.93   57.79
  -1   4  -4 1005.70   84.09
   1  -4   4 1086.49   84.89
   1  -4   4  911.21   85.29
   1  -4   4 1074.59   84.09
   1  -4   4  976.50   83.89
  -2   4  -4  294.07   28.60
  -2   4  -4  337.27   27.00
  -3   4  -4 1445.46  131.69
  -3   4  -4 1641.64  133.49
  -3   4  -4 1373.46  131.49
   3  -4   4 1804.32  131.99
   3  -4   4 1717.73  133.89
  -4   4  -4 2518.15  197.28
  -4   4  -4 2090.49  195.58
   4  -4   4 2348.57  197.48
   4  -4   4 2507.75  195.88
  -5   4  -4 2151.98  181.98
  -5   4  -4 2243.58  183.78
   5  -4   4 2202.28  182.88
   5  -4   4 2140.29  181.28
  -6   4  -4    2.30    2.20
  -6   4  -4    2.80    1.90
   6  -4   4    3.90    2.80
  -7   4  -4  161.48   17.60
  -7   4  -4  183.48   17.10
   7  -4   4  185.18   18.00
  -8   4  -4  219.28   21.70
   8  -4   4  215.88   21.80
   6   3  -4  208.08   21.00
  -6  -3   4  212.98   21.90
  -6  -3   4  210.38   21.30
   5   3  -4  219.38   21.50
  -5  -3   4  237.78   21.90
  -5  -3   4  218.08   22.30
   4   3  -4   26.30    4.80
   4   3  -4   26.10    2.70
  -4  -3   4   36.10    4.90
  -4  -3   4   18.50    4.70
   3   3  -4   60.69    6.60
   3   3  -4   76.39    8.20
   3   3  -4   78.09    7.10
  -3  -3   4   77.09    8.70
  -3  -3   4   78.69    8.20
   2   3  -4 1442.46  118.49
   2   3  -4 1403.66  118.79
   2   3  -4 1506.15  119.79
  -2  -3   4 1413.26  120.09
  -2  -3   4 1507.95  119.19
  -2  -3   4 1295.17  118.49
   1   3  -4   44.40    5.90
   1   3  -4   47.30    5.40
  -1  -3   4   48.10    5.80
  -1  -3   4   46.20    5.00
  -1  -3   4   52.09    4.90
  -1  -3   4   46.10    5.20
   0   3  -4  957.60   84.29
   0  -3   4 1023.60   83.29
   0  -3   4  992.70   84.39
   0  -3   4 1032.80   83.19
  -1   3  -4  967.80   90.59
   1  -3   4 1196.78   89.19
   1  -3   4  909.61   90.39
   1  -3   4 1109.69   90.19
   1  -3   4 1184.18   89.19
  -2   3  -4  155.08   15.10
  -2   3  -4  191.78   16.50
  -2   3  -4  155.58   14.60
   2  -3   4  198.58   16.50
   2  -3   4  181.88   14.60
  -3   3  -4  460.05   38.90
  -3   3  -4  423.26   40.10
   3  -3   4  488.85   38.90
   3  -3   4  481.75   40.50
  -4   3  -4 2187.28  190.48
  -4   3  -4 2166.68  189.38
   4  -3   4 2213.58  190.68
   4  -3   4 2575.24  189.48
  -5   3  -4  454.05   40.70
  -5   3  -4  504.15   41.80
   5  -3   4  472.35   40.70
   5  -3   4  478.95   41.90
  -6   3  -4 1418.16  126.79
  -6   3  -4 1618.54  127.79
  -7   3  -4 1252.27  112.09
  -7   3  -4 1278.67  111.59
   7  -3   4 1447.36  112.49
  -8   3  -4  150.98   17.00
   8  -3   4  186.58   17.40
   7   2  -4   71.59    9.50
  -7  -2   4   73.19   10.70
   6   2  -4   68.49    8.80
  -6  -2   4   64.89    9.20
  -6  -2   4   64.79    8.70
   5   2  -4    0.90    2.10
  -5  -2   4    4.20    2.50
   4   2  -4  212.48   21.00
   4   2  -4  251.07   19.60
   4   2  -4  210.98   19.30
  -4  -2   4  243.98   21.40
  -4  -2   4  214.68   21.60
   3   2  -4 1928.61  182.38
   3   2  -4 2084.99  180.78
   3   2  -4 2424.56  181.28
   3   2  -4 2376.06  182.38
  -3  -2   4 2051.29  182.58
  -3  -2   4 2250.77  182.18
   2   2  -4    5.50    1.30
   2   2  -4    4.90    1.40
   2   2  -4    8.60    2.30
   2   2  -4    5.10    1.60
  -2  -2   4    6.70    1.50
  -2  -2   4    8.00    2.50
  -2  -2   4    3.60    1.40
  -2  -2   4    6.30    1.90
   1   2  -4 2948.41  241.18
   1   2  -4 2656.53  240.08
   1   2  -4 2873.11  240.58
  -1  -2   4 3212.58  240.38
  -1  -2   4 2481.55  240.28
  -1  -2   4 3204.28  240.18
  -1  -2   4 2972.80  241.18
   0   2  -4 1812.02  173.68
   0   2  -4 2250.77  173.88
   0  -2   4 1861.71  173.78
   0  -2   4 2011.70  173.58
   0  -2   4 2232.38  172.78
   0  -2   4 2176.08  173.88
   0  -2   4 2294.97  172.88
  -1   2  -4 1695.43  154.48
  -1   2  -4 1913.61  153.58
   1  -2   4 1726.83  153.78
   1  -2   4 2063.99  154.08
  -2   2  -4   84.19    9.90
  -2   2  -4   99.99    9.30
  -2   2  -4  120.29   10.40
   2  -2   4  119.89   10.40
   2  -2   4   96.69   10.00
  -3   2  -4 1334.67  121.69
  -3   2  -4 1641.24  123.29
  -3   2  -4 1338.07  121.79
   3  -2   4 1600.94  123.29
  -4   2  -4  505.95   48.90
  -4   2  -4  623.24   48.30
   4  -2   4  644.94   48.20
   4  -2   4  501.95   48.90
  -5   2  -4 1476.55  127.09
  -5   2  -4 1510.45  127.79
   5  -2   4 1591.24  127.99
  -6   2  -4 2179.88  168.58
  -6   2  -4 1912.31  167.68
   6  -2   4 1950.10  168.18
  -7   2  -4  205.48   19.60
  -7   2  -4  192.98   19.90
   7  -2   4  228.08   20.20
  -8   2  -4  785.22   65.49
  -8   2  -4  791.42   65.09
   8  -2   4  679.53   64.49
  -9   2  -4  231.88   24.50
   9  -2   4  268.47   23.90
  -7  -1   4   27.50    6.40
  -7  -1   4   23.10    5.60
   6   1  -4   65.19    6.20
   6   1  -4   79.29    9.10
  -6  -1   4   73.59    9.40
  -6  -1   4   80.09    9.40
   5   1  -4   40.10    4.20
   5   1  -4   35.00    5.50
   5   1  -4   42.20    4.20
  -5  -1   4   36.70    6.60
  -5  -1   4   35.60    6.20
   4   1  -4    1.20    0.90
   4   1  -4    0.60    0.90
   4   1  -4    7.80    2.40
  -4  -1   4   -0.80    1.50
  -4  -1   4   -1.10    1.30
   3   1  -4  530.65   42.40
   3   1  -4  438.26   43.00
   3   1  -4  554.44   42.30
   3   1  -4  473.65   43.10
  -3  -1   4  503.75   43.20
   2   1  -4  284.27   23.80
   2   1  -4  280.27   23.60
   2   1  -4  272.87   24.30
  -2  -1   4  271.27   24.70
  -2  -1   4  272.07   24.10
  -1  -1   4   22.30    3.20
  -1   1  -4  207.48   19.40
  -1   1  -4  199.98   19.20
   1  -1   4  210.58   19.20
   1  -1   4  258.07   19.50
  -2   1  -4   11.90    2.50
  -2   1  -4   15.70    2.80
  -2   1  -4   13.20    1.90
   2  -1   4   17.30    2.80
   2  -1   4   18.20    3.00
  -3   1  -4  659.93   56.69
  -3   1  -4  690.43   55.79
  -3   1  -4  636.24   56.89
   3  -1   4  688.83   56.79
  -4   1  -4 4170.78  359.26
  -4   1  -4 3864.11  358.26
  -4   1  -4 4464.95  357.76
  -4   1  -4 4078.29  358.36
  -4   1  -4 4659.93  359.16
   4  -1   4 4978.10  358.36
   4  -1   4 4154.48  358.96
  -5   1  -4  120.59   10.80
  -5   1  -4  127.39   11.80
   5  -1   4  125.19   12.10
  -6   1  -4    1.80    1.40
  -6   1  -4    0.60    0.70
  -6   1  -4    0.40    1.60
   6  -1   4    0.60    1.70
  -7   1  -4    7.40    2.70
  -7   1  -4    6.50    2.90
  -7   1  -4    8.90    1.70
   7  -1   4    7.80    3.10
   7  -1   4   11.20    3.10
  -8   1  -4 1104.29   92.09
  -8   1  -4 1141.49   91.89
  -8   1  -4 1014.90   89.59
   8  -1   4 1185.58   92.49
   8  -1   4  954.30   90.79
  -9   1  -4    4.20    3.30
   9  -1   4   -0.80    2.50
   9  -1   4    0.70    2.40
   7   0  -4  155.68   16.30
  -7   0   4  154.08   16.70
   6   0  -4   54.79    6.90
   6   0  -4   84.59    7.00
   6   0  -4   70.29    8.70
  -6   0   4   81.09    9.40
   5   0  -4    9.70    2.10
   5   0  -4    7.30    2.70
   5   0  -4   13.30    2.10
  -5   0   4    6.70    2.90
  -5   0   4    9.30    2.00
  -5   0   4    5.60    2.50
   4   0  -4    1.50    0.90
   4   0  -4    1.60    1.10
   4   0  -4    3.90    1.90
  -4   0   4    2.10    0.90
  -4   0   4    2.40    2.00
   3   0  -4   84.99    7.20
   3   0  -4   65.39    7.60
   3   0  -4   82.39    7.10
   3   0  -4   66.09    7.50
  -3   0   4   76.99    8.20
  -3   0   4   70.89    7.70
  -3   0   4   64.69    6.90
   2   0  -4   40.20    5.00
   2   0  -4   54.59    5.00
   2   0  -4   42.30    5.50
   2   0  -4   39.10    5.00
   2   0  -4   59.19    5.00
  -2   0   4   46.50    5.60
  -2   0   4   51.19    5.40
   1   0  -4 1083.79   90.29
   1   0  -4  986.80   90.59
   1   0  -4 1149.78   90.19
   1   0  -4  977.00   90.09
   1   0  -4 1161.68   89.99
  -1   0   4 1128.39   90.09
   0   0  -4  210.28   19.80
   0   0  -4  233.48   19.50
   0   0  -4  246.68   19.80
   0   0  -4  219.28   20.10
   0   0   4  252.67   19.90
   0   0   4  189.78   19.70
   0   0   4  248.18   19.40
  -4   0  -4 6582.74  522.95
  -4   0  -4 6075.69  522.65
  -5   0  -4  110.69   10.40
  -5   0  -4  105.39   10.30
  -5   0  -4  101.19    9.40
  -5   0  -4  102.29    9.90
  -5   0  -4   91.19    9.80
   5   0   4  111.39   10.10
   5   0   4   99.69   10.20
   5   0   4   90.99    9.60
  -6   0  -4   69.39    7.60
  -6   0  -4   57.49    6.60
  -6   0  -4   69.99    7.80
   6   0   4   65.89    7.30
   6   0   4   73.69    7.90
  -7   0  -4  172.58   18.70
  -7   0  -4  234.58   18.00
  -7   0  -4  172.88   18.60
   7   0   4  220.78   18.40
   7   0   4  175.38   18.70
  -8   0  -4  179.28   17.40
  -8   0  -4  158.48   15.50
  -8   0  -4  166.48   17.10
   8   0   4  155.58   15.80
   8   0   4  189.88   17.50
  -9   0  -4   28.30    4.50
   9   0   4   21.10    4.20
   7  -1  -4   19.80    3.60
   7  -1  -4   26.50    5.70
  -7   1   4   20.10    5.00
   6  -1  -4    1.60    2.00
   6  -1  -4    0.40    1.40
  -6   1   4   -1.30    1.10
  -6   1   4    2.10    2.50
   5  -1  -4  989.90   88.39
   5  -1  -4  956.40   87.49
  -5   1   4 1084.19   87.29
  -5   1   4 1155.88   89.19
   4  -1  -4  310.17   28.00
   4  -1  -4  309.67   27.40
  -4   1   4  329.77   28.50
   3  -1  -4 1591.94  153.68
   3  -1  -4 1805.22  155.08
   3  -1  -4 1989.20  153.58
  -3   1   4 1784.62  154.08
  -3   1   4 2038.90  153.48
  -3   1   4 1882.61  153.88
   2  -1  -4   72.49    7.60
   2  -1  -4   76.79    8.10
   2  -1  -4   79.69    7.50
   2  -1  -4   69.79    7.90
   2  -1  -4   89.19    7.70
  -2   1   4   83.29    7.50
  -2   1   4   78.59    7.90
   1  -1  -4 1389.86  121.39
   1  -1  -4 1428.66  120.89
   1  -1  -4 1533.95  121.19
  -1   1   4 1593.24  121.09
  -1   1   4 1338.07  120.79
   0  -1  -4  705.03   62.19
   0  -1  -4  722.33   61.99
   0  -1  -4  813.72   62.19
   0   1   4  833.32   61.99
   0   1   4  719.53   61.99
   0   1   4  669.33   62.09
  -1  -1  -4  771.62   63.09
  -1  -1  -4  667.43   62.99
  -1  -1  -4  763.62   63.09
  -1  -1  -4  661.53   63.19
   1   1   4  849.61   62.79
   1   1   4  847.92   63.29
   1   1   4  728.83   62.99
  -2  -1  -4   18.20    2.40
  -2  -1  -4   19.70    2.60
  -2  -1  -4   17.60    2.10
  -2  -1  -4   16.30    2.30
  -2  -1  -4   17.00    2.40
   2   1   4   14.30    2.20
   2   1   4   18.40    2.00
   2   1   4   20.80    2.50
  -3  -1  -4 2184.28  172.78
  -3  -1  -4 2064.59  172.38
  -3  -1  -4 1928.61  172.68
  -3  -1  -4 1965.20  172.78
   3   1   4 2273.77  172.58
  -5  -1  -4 2852.21  237.38
  -5  -1  -4 2480.05  237.48
  -5  -1  -4 2596.64  237.48
  -5  -1  -4 3087.49  237.98
  -5  -1  -4 2869.11  237.58
   5   1   4 3105.49  237.38
   5   1   4 3043.60  237.88
   5   1   4 2889.61  237.48
  -6  -1  -4  265.77   23.70
  -6  -1  -4  264.87   23.10
  -6  -1  -4  232.98   23.40
  -6  -1  -4  243.48   23.20
   6   1   4  260.97   23.60
   6   1   4  282.57   23.00
  -7  -1  -4  552.94   52.09
  -7  -1  -4  709.43   51.79
  -7  -1  -4  584.14   52.29
   7   1   4  554.74   50.89
  -8  -1  -4   21.00    3.90
  -8  -1  -4   22.90    5.00
  -8  -1  -4   17.30    4.50
   8   1   4   20.80    5.00
   8   1   4   19.60    3.60
  -9  -1  -4  160.28   18.40
  -9  -1  -4  159.48   15.80
  -9  -1  -4  230.78   23.60
   9   1   4  147.69   15.80
   9   1   4  156.98   18.20
   7  -2  -4   50.99    7.30
  -7   2   4   47.20    8.10
   6  -2  -4  224.98   22.00
   6  -2  -4  270.67   23.00
  -6   2   4  234.18   23.30
   5  -2  -4  373.86   36.50
   5  -2  -4  436.86   37.20
  -5   2   4  472.65   39.30
   4  -2  -4 2514.15  205.88
   4  -2  -4 2535.05  206.18
  -4   2   4 2462.55  205.48
  -4   2   4 2404.86  206.58
   2  -2  -4 1584.54  121.79
   2  -2  -4 1297.77  121.89
   2  -2  -4 1323.07  121.39
   2  -2  -4 1347.47  121.99
  -2   2   4 1624.04  121.49
  -2   2   4 1620.84  122.09
  -2   2   4 1438.56  121.49
   1  -2  -4 1270.47  114.99
  -1   2   4 1546.35  115.19
  -1   2   4 1332.67  114.79
  -1  -2  -4 2150.68  202.88
  -1  -2  -4 2688.13  203.28
  -1  -2  -4 2615.14  203.48
   1   2   4 2382.46  203.28
  -2  -2  -4 1338.77  112.59
  -2  -2  -4 1363.66  112.79
  -2  -2  -4 1263.17  112.89
  -2  -2  -4 1381.56  112.69
  -2  -2  -4 1250.67  112.59
   2   2   4 1384.26  112.69
   2   2   4 1528.05  112.89
  -3  -2  -4   -0.70    0.30
  -3  -2  -4   -0.60    0.50
  -3  -2  -4    0.30    0.60
  -3  -2  -4   -0.50    0.40
  -3  -2  -4    4.30    1.40
  -3  -2  -4   -0.80    0.60
  -3  -2  -4    0.30    0.60
   3   2   4   -0.50    0.60
   3   2   4    0.10    0.80
   3   2   4   -0.10    0.70
  -4  -2  -4  482.95   45.80
  -4  -2  -4  569.64   45.80
  -4  -2  -4  474.05   45.60
  -4  -2  -4  475.35   45.30
  -4  -2  -4  522.05   45.80
  -4  -2  -4  568.24   45.90
   4   2   4  622.34   46.00
   4   2   4  607.94   46.00
  -5  -2  -4   11.60    2.40
  -5  -2  -4   11.70    2.20
  -5  -2  -4    7.90    2.30
  -5  -2  -4    9.80    2.50
   5   2   4    8.10    2.40
   5   2   4   12.90    2.20
  -6  -2  -4  223.98   21.00
  -6  -2  -4  248.28   20.30
  -6  -2  -4  244.88   21.70
   6   2   4  220.98   20.10
   6   2   4  211.78   21.00
  -7  -2  -4  117.49   12.60
  -7  -2  -4  122.79   11.90
  -7  -2  -4  106.49   12.00
  -7  -2  -4  126.99   11.80
  -8  -2  -4  302.27   27.70
  -8  -2  -4  321.97   26.50
  -8  -2  -4  312.57   28.60
  -8  -2  -4  289.37   27.40
   8   2   4  291.77   26.20
   8   2   4  290.37   27.90
  -9  -2  -4    1.50    2.10
  -9  -2  -4   -3.50    1.70
  -9  -2  -4   -0.80    2.30
   9   2   4   -2.50    2.70
   9   2   4    0.30    1.60
   7  -3  -4  144.79   15.50
   7  -3  -4  174.18   16.60
   6  -3  -4   93.49   10.10
   6  -3  -4   83.29    9.60
  -6   3   4   89.19   10.60
   5  -3  -4   13.50    3.30
   5  -3  -4    8.70    3.00
  -5   3   4    7.10    3.00
   4  -3  -4 1774.22  145.79
   4  -3  -4 1718.03  145.49
  -4   3   4 1743.73  146.29
   3  -3  -4   20.40    3.00
   3  -3  -4   24.80    3.90
  -3   3   4   24.60    3.10
  -3   3   4   15.60    3.50
  -3   3   4   19.70    2.90
   2  -3  -4 3491.55  296.27
  -2   3   4 3585.44  295.87
  -2   3   4 3654.13  296.27
  -1  -3  -4  919.31   76.39
  -1  -3  -4  796.12   76.39
  -1  -3  -4  911.11   77.19
   1   3   4  900.01   77.09
   1   3   4 1107.89   77.29
  -2  -3  -4  655.93   57.39
  -2  -3  -4  755.42   57.39
  -2  -3  -4  648.94   56.99
  -2  -3  -4  713.03   57.49
   2   3   4  590.14   57.19
   2   3   4  707.53   57.39
   2   3   4  719.53   56.99
  -3  -3  -4    2.60    1.10
  -3  -3  -4    3.50    1.40
  -3  -3  -4    4.50    1.40
  -3  -3  -4    3.60    1.20
  -3  -3  -4   10.40    2.00
   3   3   4    6.00    1.50
   3   3   4    5.20    1.50
  -4  -3  -4 1300.27  117.69
  -4  -3  -4 1470.45  118.19
  -4  -3  -4 1301.27  117.79
   4   3   4 1551.24  117.89
   4   3   4 1443.36  117.99
  -5  -3  -4  195.58   15.30
  -5  -3  -4  176.18   16.30
  -5  -3  -4  161.68   15.40
  -5  -3  -4  158.18   16.10
   5   3   4  163.58   15.90
  -6  -3  -4   54.29    6.90
  -6  -3  -4   51.79    5.60
  -6  -3  -4   54.59    5.90
  -6  -3  -4   62.99    7.10
   6   3   4   55.29    6.80
  -7  -3  -4   47.20    6.60
  -7  -3  -4   46.40    5.70
  -7  -3  -4   57.89    5.60
  -7  -3  -4   49.10    7.10
  -8  -3  -4  223.48   19.10
  -8  -3  -4  212.68   21.60
   8   3   4  212.48   21.00
  -9  -3  -4   55.39    8.10
   7  -4  -4  320.87   27.50
   7  -4  -4  284.77   27.10
  -7   4   4  269.27   28.00
   6  -4  -4   13.70    3.70
  -6   4   4   16.70    4.50
   5  -4  -4 1527.65  124.49
   5  -4  -4 1427.06  123.89
  -5   4   4 1482.05  124.99
   4  -4  -4  239.78   23.20
   4  -4  -4  251.97   23.90
  -4   4   4  270.37   23.20
  -4   4   4  290.97   24.50
   3  -4  -4   97.09   10.30
   3  -4  -4   99.29    9.50
  -3   4   4   93.49   11.00
  -3   4   4  106.29    9.50
   2  -4  -4 1483.85  112.89
   2  -4  -4 1271.47  113.79
  -2   4   4 1315.57  113.79
   1  -4  -4 3659.23  304.57
  -1   4   4 3697.63  304.27
   0  -4  -4  298.27   27.50
   0   4   4  361.86   27.50
   0   4   4  288.57   27.10
  -1  -4  -4 3594.64  292.87
   1   4   4 3486.05  292.57
  -2  -4  -4 1089.59  101.89
  -2  -4  -4 1200.38  102.19
  -2  -4  -4 1335.47  102.49
   2   4   4 1362.56  102.29
   2   4   4 1041.50  101.59
   2   4   4 1321.07  101.39
  -3  -4  -4 2017.10  180.48
  -3  -4  -4 2019.90  180.88
  -3  -4  -4 2301.37  181.28
  -3  -4  -4 2245.48  180.48
  -3  -4  -4 2293.37  180.68
   3   4   4 2358.06  180.48
   3   4   4 1958.10  180.78
   3   4   4 2237.08  180.48
  -4  -4  -4  217.98   19.40
  -4  -4  -4  202.68   20.10
  -4  -4  -4  226.38   20.30
  -4  -4  -4  227.58   20.30
  -4  -4  -4  210.98   19.20
   4   4   4  227.98   20.10
   4   4   4  235.48   19.70
  -5  -4  -4  142.89   15.10
  -5  -4  -4  165.88   13.90
  -5  -4  -4  169.38   15.50
  -5  -4  -4  147.39   14.00
   5   4   4  161.78   14.70
   5   4   4  147.09   15.00
  -6  -4  -4   25.30    3.40
  -6  -4  -4   30.20    5.40
  -6  -4  -4   26.00    3.20
  -6  -4  -4   29.30    5.30
   6   4   4   24.00    4.50
  -7  -4  -4  261.27   26.40
  -7  -4  -4  250.07   26.10
  -7  -4  -4  267.67   24.40
  -7  -4  -4  325.27   24.20
   7   4   4  284.47   25.90
  -8  -4  -4  229.78   22.10
  -8  -4  -4  219.28   22.20
  -8  -4  -4  225.78   19.00
   8   4   4  208.28   21.30
  -9  -4  -4   14.30    4.70
  -9  -4  -4   22.70    5.70
   9   4   4   17.00    4.60
   7  -5  -4   52.79    7.40
   7  -5  -4   43.70    6.50
  -7   5   4   36.10    7.70
  -7   5   4   42.70    7.30
   6  -5  -4  651.43   54.69
  -6   5   4  614.94   53.09
  -6   5   4  574.74   54.19
   5  -5  -4  601.14   49.20
   5  -5  -4  504.15   47.30
  -5   5   4  526.55   47.80
   4  -5  -4  194.58   20.20
   4  -5  -4  225.28   19.50
  -4   5   4  182.48   19.00
  -4   5   4  252.67   19.40
   3  -5  -4 1769.32  142.39
   3  -5  -4 1496.25  140.89
  -3   5   4 1919.61  142.49
  -3   5   4 1611.64  140.89
  -3   5   4 1712.73  140.79
   2  -5  -4  139.29   15.20
  -2   5   4  178.18   14.00
  -2   5   4  177.68   13.90
  -2   5   4  126.79   14.80
   1  -5  -4  278.27   25.80
  -1   5   4  297.87   24.10
  -1   5   4  294.97   25.60
  -1   5   4  284.07   24.10
   0  -5  -4 2417.46  184.88
   0  -5  -4 2062.89  184.58
   0   5   4 1959.40  184.08
   0   5   4 2449.45  184.68
  -1  -5  -4  655.23   55.39
  -1  -5  -4  656.03   55.19
   1   5   4  586.54   54.69
   1   5   4  710.43   55.29
  -2  -5  -4  362.46   37.60
  -2  -5  -4  444.16   38.20
  -2  -5  -4  444.86   38.60
   2   5   4  493.65   37.00
   2   5   4  497.35   38.20
   2   5   4  406.06   37.40
  -3  -5  -4  617.74   48.60
  -3  -5  -4  552.84   47.60
  -3  -5  -4  516.55   47.20
   3   5   4  486.45   47.90
   3   5   4  650.73   47.50
   3   5   4  553.54   47.30
  -4  -5  -4  270.17   27.60
  -4  -5  -4  319.87   29.00
  -4  -5  -4  330.47   27.70
  -4  -5  -4  375.96   30.20
  -4  -5  -4  336.17   27.70
   4   5   4  353.56   28.00
   4   5   4  327.87   29.50
   4   5   4  282.07   27.30
  -5  -5  -4   72.69    7.90
  -5  -5  -4   85.99    8.10
  -5  -5  -4   94.39    9.70
  -5  -5  -4   97.59    9.90
   5   5   4   81.29    8.70
   5   5   4   83.09    9.30
  -6  -5  -4  148.99   13.20
  -6  -5  -4  131.59   14.70
  -6  -5  -4  143.29   15.00
  -6  -5  -4  143.69   13.00
   6   5   4  155.38   14.40
  -7  -5  -4  189.68   17.60
  -7  -5  -4  202.88   20.40
  -7  -5  -4  218.48   20.70
  -7  -5  -4  201.08   17.80
   7   5   4  230.68   19.90
  -8  -5  -4  262.27   25.60
  -8  -5  -4  268.87   25.70
   8   5   4  249.38   24.50
  -9  -5  -4   53.19    9.50
   9   5   4   51.99    7.70
   6  -6  -4   42.60    7.70
  -6   6   4   47.90    6.50
   5  -6  -4    5.20    2.80
   5  -6  -4    5.30    2.90
  -5   6   4    5.20    2.90
   4  -6  -4  599.74   54.59
  -4   6   4  575.34   52.99
  -4   6   4  729.33   53.19
  -4   6   4  585.84   54.39
   3  -6  -4 3884.51  323.77
  -3   6   4 4298.97  321.97
  -3   6   4 4119.09  323.67
  -3   6   4 3290.77  321.77
   2  -6  -4  500.25   40.30
  -2   6   4  465.75   38.00
  -2   6   4  460.85   39.60
  -2   6   4  402.26   38.00
   1  -6  -4 2320.07  209.08
  -1   6   4 2431.36  208.48
  -1   6   4 2718.73  206.08
   0  -6  -4  440.56   38.50
   0   6   4  438.76   38.10
   1   6   4    3.40    1.70
  -2  -6  -4  415.66   36.70
  -2  -6  -4  349.27   36.10
   2   6   4  473.85   35.50
   2   6   4  460.85   36.70
   2   6   4  396.96   35.80
  -3  -6  -4  122.09   12.40
  -3  -6  -4  131.79   12.50
   3   6   4  127.99   12.20
   3   6   4  111.89   11.10
   3   6   4  119.29   11.10
  -4  -6  -4  129.79   12.70
  -4  -6  -4  107.29   11.20
   4   6   4  124.49   11.40
   4   6   4  119.19   12.20
  -5  -6  -4  301.27   26.20
  -5  -6  -4  282.17   28.80
  -5  -6  -4  310.57   28.20
  -5  -6  -4  295.77   26.30
   5   6   4  321.77   27.10
   5   6   4  306.77   29.00
  -6  -6  -4   35.80    6.90
  -6  -6  -4   49.10    7.80
  -6  -6  -4   39.90    4.50
  -6  -6  -4   41.30    4.50
   6   6   4   41.60    5.80
   6   6   4   41.70    7.00
  -7  -6  -4  457.55   42.10
  -7  -6  -4  471.65   42.10
   7   6   4  454.05   40.80
  -8  -6  -4   16.50    5.30
  -8  -6  -4   44.00    7.90
   8   6   4   16.60    4.70
  -6   7   4   13.40    4.50
   5  -7  -4   40.20    7.60
  -5   7   4   51.49    8.30
   4  -7  -4  282.17   29.20
  -4   7   4  350.86   27.70
  -4   7   4  331.77   29.40
  -4   7   4  290.97   27.50
   3  -7  -4  146.19   14.90
  -3   7   4  132.19   12.60
  -3   7   4  145.69   14.40
   2  -7  -4  931.51   84.09
  -2   7   4 1038.00   83.49
  -2   7   4 1054.29   81.59
  -2   7   4  901.11   81.49
   1  -7  -4 1251.37  107.39
  -1   7   4 1362.06  106.99
  -1   7   4 1201.38  104.89
   0  -7  -4 5230.28  415.96
   0  -7  -4 5329.77  416.66
   0   7   4 5444.06  416.06
   0   7   4 4596.84  413.96
   0   7   4 4561.54  414.06
  -1  -7  -4  632.44   51.79
  -1  -7  -4  570.34   50.19
   1   7   4  555.94   48.40
  -2  -7  -4  233.88   18.80
  -2  -7  -4  223.58   19.00
  -2  -7  -4  169.88   17.00
   2   7   4  186.08   17.10
  -3  -7  -4  504.65   47.00
  -3  -7  -4  595.14   48.20
   3   7   4  609.44   47.80
   3   7   4  499.25   46.20
  -4  -7  -4   74.99    7.90
   4   7   4   77.29    7.40
   4   7   4   67.29    7.70
  -5  -7  -4  212.38   20.10
  -5  -7  -4  210.88   18.30
  -5  -7  -4  203.38   20.10
   5   7   4  184.18   18.50
   5   7   4  201.98   19.80
  -6  -7  -4   36.60    4.50
  -6  -7  -4   41.90    4.60
  -6  -7  -4   42.90    7.70
  -6  -7  -4   49.80    8.00
   6   7   4   46.00    7.50
   6   7   4   38.00    5.90
  -7  -7  -4  420.96   39.50
  -7  -7  -4  420.66   39.50
   7   7   4  434.56   38.10
  -8  -7  -4   83.79   10.70
  -8  -7  -4   66.89   11.00
   8   7   4   47.40    9.00
   5  -8  -4    1.00    2.70
  -5   8   4    0.40    2.10
   4  -8  -4  141.29   15.50
  -4   8   4  130.59   13.10
  -4   8   4  155.38   15.20
   3  -8  -4   17.90    4.70
  -3   8   4   20.50    3.20
  -3   8   4   24.00    5.10
  -3   8   4   23.80    3.50
   2  -8  -4  159.78   18.20
   2  -8  -4  165.38   17.20
  -2   8   4  207.88   16.20
  -2   8   4  187.18   18.00
   1  -8  -4  762.62   67.89
   1  -8  -4  819.92   66.99
  -1   8   4  740.23   66.99
  -1   8   4  845.02   65.29
  -1   8   4  745.33   65.09
   0  -8  -4 2209.88  167.88
   0  -8  -4 1877.71  168.18
   0   8   4 1937.11  165.68
  -1  -8  -4 1858.41  161.98
  -1  -8  -4 1972.10  159.98
  -1  -8  -4 1885.41  161.68
   1   8   4 1927.41  162.78
   1   8   4 2006.30  159.88
  -2  -8  -4  467.35   39.90
  -2  -8  -4  436.16   37.90
  -2  -8  -4  456.85   39.60
   2   8   4  475.15   38.00
   2   8   4  396.86   40.20
  -3  -8  -4  289.67   24.20
  -3  -8  -4  223.28   22.60
   3   8   4  237.88   23.10
   3   8   4  246.28   22.30
  -4  -8  -4   53.59    6.60
  -4  -8  -4   60.29    7.80
   4   8   4   42.70    6.10
   4   8   4   63.89    7.80
  -5  -8  -4  127.69   13.60
  -5  -8  -4  130.59   13.80
  -5  -8  -4  118.59   11.60
   5   8   4   95.49   11.70
   5   8   4  118.59   11.20
   5   8   4  148.19   14.00
  -6  -8  -4  171.88   17.90
  -6  -8  -4  148.69   17.50
   6   8   4  163.08   16.30
   6   8   4  182.58   17.90
  -7  -8  -4   99.49   12.20
  -7  -8  -4   95.09   12.10
   7   8   4   78.29   10.20
   4  -9  -4  200.68   21.80
   4  -9  -4  196.88   19.80
  -4   9   4  228.58   19.80
  -4   9   4  220.48   21.30
   3  -9  -4   18.30    4.70
   3  -9  -4   16.30    4.00
  -3   9   4   25.30    5.30
   2  -9  -4  137.89   15.80
   2  -9  -4  165.98   17.70
  -2   9   4  184.98   15.90
  -2   9   4  175.98   16.90
   1  -9  -4  541.65   50.39
   1  -9  -4  566.94   51.79
  -1   9   4  653.03   51.19
  -1   9   4  634.94   48.80
  -1   9   4  521.25   48.50
   0  -9  -4   35.50    6.40
   0  -9  -4   21.80    5.00
   0   9   4   27.50    5.30
   0   9   4   28.90    3.30
   0   9   4   22.80    3.00
  -1  -9  -4   31.80    5.80
  -1  -9  -4   28.40    5.50
   1   9   4   21.80    3.20
   1   9   4   33.10    5.40
  -2  -9  -4    2.50    2.70
  -2  -9  -4    2.90    2.60
   2   9   4    3.00    2.80
   2   9   4    2.70    1.60
  -3  -9  -4 1152.58  102.79
  -3  -9  -4 1176.98  102.09
   3   9   4 1174.58  100.89
   3   9   4 1325.17  102.89
  -4  -9  -4 1100.69   93.79
  -4  -9  -4 1082.39   95.29
   4   9   4 1018.10   93.29
   4   9   4 1252.97   95.49
  -5  -9  -4   39.10    7.60
  -5  -9  -4   42.30    7.80
  -5  -9  -4   44.70    5.70
   5   9   4   50.09    8.20
   5   9   4   44.80    6.20
  -6  -9  -4  262.57   27.20
  -6  -9  -4  272.97   27.20
   6   9   4  285.67   25.60
   3 -10  -4  131.09   15.90
  -3  10   4  146.79   15.30
   2 -10  -4  167.18   18.40
   2 -10  -4  165.38   16.50
  -2  10   4  158.48   16.80
   1 -10  -4   27.60    6.30
   1 -10  -4   25.80    5.40
  -1  10   4   26.80    3.80
  -1  10   4   26.80    5.30
   0 -10  -4  326.77   32.10
   0 -10  -4  327.17   32.80
   0  10   4  400.06   30.10
   0  10   4  329.47   32.10
  -1 -10  -4  136.39   14.00
  -1 -10  -4  131.59   13.80
   1  10   4  110.29   11.00
   1  10   4  118.89   13.00
  -2 -10  -4  151.28   14.90
  -2 -10  -4  135.89   14.30
   2  10   4  141.09   14.30
   2  10   4  116.69   12.30
  -3 -10  -4   46.80    7.60
  -3 -10  -4   50.49    8.20
   3  10   4   40.10    5.60
   3  10   4   44.80    7.50
  -4 -10  -4   55.39    9.40
  -4 -10  -4   45.90    8.10
  -4 -10  -4   58.89    7.20
   4  10   4   41.20    6.50
   4  10   4   56.79    8.00
  -5 -10  -4   43.50    8.50
  -5 -10  -4   41.30    8.30
   5  10   4   42.10    8.30
   5  10   4   46.90    6.80
   0 -11  -4   43.10    7.80
   0 -11  -4   54.59    8.90
  -1 -11  -4   97.89   11.60
  -1 -11  -4   84.19   11.40
  -2 -11  -4  176.38   18.20
   2  11   4  176.78   19.30
   2   7  -5  213.58   20.40
  -2  -7   5  184.38   18.70
  -2  -7   5  212.98   18.80
  -2  -7   5  187.48   20.10
  -1  -7   5   78.59   10.30
  -1  -7   5   97.19    9.80
  -1  -7   5   73.59    8.70
   0   7  -5   80.89   12.00
   0  -7   5  106.99   11.30
   0  -7   5  101.89    9.80
   0  -7   5  106.29   11.30
   1  -7   5  510.65   44.50
  -2   7  -5   -5.90    2.40
   2  -7   5    3.40    2.50
   4  -7   5   67.89    9.70
  -5   7  -5  275.97   27.50
   5  -7   5  287.37   27.80
   3   6  -5  123.29   14.40
   3   6  -5  154.08   12.70
  -3  -6   5  134.89   15.00
  -3  -6   5  112.49   13.30
   2   6  -5  225.08   20.80
  -2  -6   5  228.08   21.30
  -2  -6   5  212.38   20.00
  -2  -6   5  186.68   19.30
   1   6  -5   16.00    4.60
  -1  -6   5   10.00    3.50
  -1  -6   5   16.80    3.80
  -1  -6   5   12.90    4.20
   0   6  -5   12.10    4.00
   0  -6   5   15.80    2.80
   0  -6   5   18.50    4.30
   0  -6   5   16.20    3.60
   0  -6   5   17.90    2.80
   1  -6   5  124.09   12.80
   1  -6   5  141.49   15.10
   1  -6   5  167.18   13.00
   1  -6   5  156.08   15.20
  -2   6  -5   -1.90    1.50
   2  -6   5    2.90    2.30
   2  -6   5   -0.20    1.10
   2  -6   5   -2.10    0.80
  -3   6  -5   79.99    7.50
   3  -6   5   82.29    7.60
   3  -6   5   78.39   10.00
  -4   6  -5   49.90    4.90
  -4   6  -5   43.00    7.90
   4  -6   5   43.10    7.80
  -5   6  -5  145.59   15.10
   5  -6   5  130.69   15.20
  -6   6  -5    9.00    2.50
  -6   6  -5   15.90    4.60
   6  -6   5    7.10    3.80
   4   5  -5  379.76   35.80
  -4  -5   5  404.16   35.50
   3   5  -5   97.59   10.50
  -3  -5   5  103.99   11.10
  -3  -5   5   68.29    9.20
   2   5  -5   81.09    8.80
  -2  -5   5   83.79    9.20
  -2  -5   5   64.99    7.20
  -2  -5   5   54.79    7.30
   1   5  -5  308.57   28.30
  -1  -5   5  267.97   26.50
  -1  -5   5  344.17   26.50
  -1  -5   5  302.97   28.10
   0  -5   5  156.48   14.60
   0  -5   5  170.78   13.10
   0  -5   5  126.09   12.90
   0  -5   5  133.19   14.30
   1  -5   5 1923.21  151.18
   1  -5   5 1688.93  148.79
   1  -5   5 1802.22  150.18
  -2   5  -5   31.30    5.50
   2  -5   5   36.30    3.30
   2  -5   5   27.00    6.20
  -3   5  -5  169.48   13.70
  -3   5  -5  126.79   15.80
   3  -5   5  172.98   16.40
  -4   5  -5  302.57   27.90
  -4   5  -5  266.67   25.50
   4  -5   5  301.17   28.10
   4  -5   5  334.67   25.80
  -5   5  -5    0.60    1.10
  -5   5  -5   -0.40    2.00
   5  -5   5   -0.30    1.70
   5  -5   5    0.70    2.30
  -6   5  -5   30.00    6.00
  -6   5  -5   24.90    4.10
   6  -5   5   34.70    6.50
  -7   5  -5  113.49   11.40
  -7   5  -5  109.59   12.80
   7  -5   5  110.19   13.00
   5   4  -5   73.49   10.30
  -5  -4   5   86.89   10.70
  -5  -4   5   80.49   10.20
   4   4  -5   16.60    4.40
   4   4  -5   19.70    2.50
  -4  -4   5   16.30    4.70
  -4  -4   5   15.40    3.90
   3   4  -5  213.38   17.00
   3   4  -5  162.68   17.20
   3   4  -5  171.88   15.50
  -3  -4   5  157.28   16.60
  -3  -4   5  175.98   17.90
   2   4  -5  474.35   46.20
   2   4  -5  634.84   47.20
   2   4  -5  546.75   47.80
  -2  -4   5  615.34   46.60
  -2  -4   5  470.25   46.50
  -2  -4   5  548.15   46.50
  -1  -4   5  147.89   14.70
  -1  -4   5  194.48   16.10
  -1  -4   5  147.69   14.30
   0  -4   5 2131.89  201.98
   0  -4   5 2449.85  203.48
   0  -4   5 2712.03  201.98
   0  -4   5 2488.85  203.58
   1  -4   5    2.70    1.90
   1  -4   5    3.80    1.60
   1  -4   5    2.90    0.60
  -3   4  -5  240.18   21.10
   3  -4   5  239.48   20.50
   3  -4   5  262.27   23.10
  -4   4  -5  443.06   39.20
  -4   4  -5  528.05   41.80
   4  -4   5  496.85   39.30
   4  -4   5  405.06   41.10
  -5   4  -5  115.09   11.20
  -5   4  -5  117.19   12.90
   5  -4   5  113.69   12.90
   5  -4   5  140.49   11.50
  -6   4  -5    1.00    2.50
  -6   4  -5    3.50    1.80
   6  -4   5    2.20    2.10
  -7   4  -5    7.30    2.50
  -7   4  -5    2.00    2.80
   7  -4   5    4.60    3.00
  -8   4  -5  115.59   14.10
  -8   4  -5  153.98   13.80
   8  -4   5  115.39   14.20
   6   3  -5  208.78   21.30
  -6  -3   5  215.08   21.20
   5   3  -5  319.27   29.20
  -5  -3   5  298.67   29.60
  -5  -3   5  315.67   29.10
   4   3  -5  323.17   29.40
   4   3  -5  278.67   27.10
   4   3  -5  359.16   27.60
  -4  -3   5  313.87   29.10
  -4  -3   5  341.77   30.20
   3   3  -5    0.50    1.80
   3   3  -5    2.00    1.20
   3   3  -5    2.10    1.70
  -3  -3   5    4.10    2.00
  -3  -3   5    2.30    2.20
   2   3  -5   81.79    8.50
   2   3  -5  112.49   10.20
   2   3  -5  103.09    9.30
  -2  -3   5   95.89   10.10
  -2  -3   5   78.29    8.90
  -2  -3   5   90.29    8.80
  -2  -3   5   83.49    8.60
   1   3  -5  352.76   30.90
   1   3  -5  339.37   30.10
  -1  -3   5  362.26   29.20
  -1  -3   5  376.86   30.00
  -1  -3   5  292.47   29.20
   0  -3   5 3101.99  236.78
   0  -3   5 2525.65  235.18
   0  -3   5 2940.31  236.58
  -2   3  -5  767.72   73.39
   2  -3   5  962.70   73.79
  -3   3  -5 1583.34  123.79
  -3   3  -5 1271.87  121.89
   3  -3   5 1581.84  123.79
  -4   3  -5 1045.90   95.89
  -4   3  -5 1256.97   97.99
   4  -3   5 1125.49   97.79
   4  -3   5 1208.18   95.99
  -5   3  -5  267.37   26.80
   5  -3   5  328.17   26.90
   5  -3   5  364.36   30.10
  -6   3  -5  243.58   22.30
  -6   3  -5  227.48   23.20
   6  -3   5  277.07   23.90
   6  -3   5  253.77   22.20
  -7   3  -5   16.90    4.40
   7  -3   5   14.20    3.90
  -8   3  -5   33.90    7.40
  -8   3  -5   33.50    6.90
   8  -3   5   21.90    5.50
  -6  -2   5    0.30    2.70
  -6  -2   5    1.20    2.60
   5   2  -5   38.50    3.90
   5   2  -5   35.40    6.40
  -5  -2   5   40.40    7.20
  -5  -2   5   40.80    6.70
   4   2  -5   27.80    5.10
   4   2  -5   35.40    3.80
   4   2  -5   20.20    3.00
  -4  -2   5   26.00    5.40
  -4  -2   5   24.00    4.70
   3   2  -5   82.39    7.40
   3   2  -5   59.49    7.70
   3   2  -5   61.09    6.60
  -3  -2   5   72.69    7.80
  -3  -2   5   77.39    8.60
   2   2  -5  777.12   64.29
   2   2  -5  773.12   63.79
   2   2  -5  816.92   65.09
  -2  -2   5  703.63   64.19
  -2  -2   5  741.43   65.19
   1   2  -5   25.60    4.40
   1   2  -5   19.70    2.90
   1   2  -5   20.80    3.40
  -1  -2   5   19.00    2.90
  -1  -2   5   24.20    2.80
  -1  -2   5   21.50    2.90
  -1  -2   5   17.50    3.70
   0   2  -5    6.00    1.90
   0  -2   5    7.00    1.90
   0  -2   5    8.60    1.30
   0  -2   5    8.60    1.20
  -1   2  -5 3969.50  329.97
   1  -2   5 3997.30  329.77
  -2   2  -5 1125.29   88.79
   2  -2   5  977.70   88.39
  -3   2  -5  101.39    9.30
  -3   2  -5   82.79    7.10
  -3   2  -5   79.29    7.10
  -3   2  -5   74.49    7.70
   3  -2   5  104.29    9.30
  -4   2  -5 2371.16  196.48
  -4   2  -5 2200.98  196.08
  -4   2  -5 2294.47  196.38
  -4   2  -5 2685.83  198.18
   4  -2   5 2344.67  197.88
  -5   2  -5  855.41   71.39
  -5   2  -5  911.01   72.69
  -5   2  -5  800.22   71.39
   5  -2   5  879.51   72.69
   5  -2   5  820.92   71.19
  -6   2  -5 1446.66  136.09
  -6   2  -5 1584.44  135.39
  -6   2  -5 1781.62  135.69
   6  -2   5 1626.64  135.19
   6  -2   5 1672.43  136.39
  -7   2  -5   55.09    7.50
  -7   2  -5   60.49    7.00
   7  -2   5   49.90    7.20
  -8   2  -5  142.49   14.40
  -8   2  -5  134.09   14.70
   8  -2   5  138.69   14.40
  -9   2  -5   13.80    4.90
   9  -2   5   10.20    3.80
   6   1  -5    1.40    2.50
  -6  -1   5    1.90    2.70
  -6  -1   5    3.80    3.10
   5   1  -5    5.10    2.80
   5   1  -5    6.70    1.80
   5   1  -5    7.50    1.90
  -5  -1   5    6.20    2.90
  -5  -1   5   11.50    3.90
   4   1  -5  112.29   10.70
   4   1  -5  104.39   12.70
  -4  -1   5  141.59   12.50
  -4  -1   5  113.69   12.50
   3   1  -5    3.00    1.80
   3   1  -5    3.40    1.40
  -3  -1   5    4.90    2.10
  -3  -1   5    1.60    1.40
   2   1  -5  327.17   26.10
   2   1  -5  278.37   26.70
   2   1  -5  294.87   26.30
   2   1  -5  268.07   26.90
  -2  -1   5  345.77   26.70
   1   1  -5  975.10   73.79
   1   1  -5  851.31   73.99
   1   1  -5  891.41   74.49
   1   1  -5  788.32   73.59
  -1  -1   5  983.70   73.69
  -1  -1   5  804.12   73.69
   0   1  -5   10.60    2.20
   0   1  -5   10.30    1.40
   0   1  -5    7.00    2.10
   0   1  -5   13.60    2.30
   0  -1   5   11.50    1.50
   0  -1   5   10.10    2.10
   0  -1   5    7.70    2.00
   0  -1   5    9.50    1.50
  -1   1  -5 2147.79  180.08
  -1   1  -5 2179.38  179.88
   1  -1   5 2171.98  179.88
  -2   1  -5   31.20    4.20
  -2   1  -5   28.50    4.10
  -2   1  -5   33.00    3.80
   2  -1   5   29.90    4.00
   2  -1   5   35.90    4.30
  -3   1  -5  170.88   15.90
  -3   1  -5  182.58   16.10
  -3   1  -5  203.98   16.60
  -3   1  -5  203.68   17.50
   3  -1   5  198.08   17.50
  -4   1  -5 4394.56  327.17
  -4   1  -5 3666.93  325.77
  -4   1  -5 4161.58  325.87
   4  -1   5 3566.74  326.77
  -5   1  -5 1585.44  130.39
  -5   1  -5 1541.55  129.39
  -5   1  -5 1534.95  128.69
  -5   1  -5 1472.65  129.39
   5  -1   5 1646.34  129.39
   5  -1   5 1550.34  131.19
  -6   1  -5    8.80    2.30
  -6   1  -5   10.50    3.10
  -6   1  -5    4.40    2.00
  -6   1  -5    7.70    1.50
   6  -1   5    9.90    2.80
   6  -1   5    9.50    2.80
  -7   1  -5 2415.76  207.48
  -7   1  -5 2557.64  209.98
  -7   1  -5 2484.05  209.28
   7  -1   5 2598.74  209.48
  -8   1  -5 1888.11  147.69
  -8   1  -5 1747.03  150.48
   8  -1   5 1708.63  149.59
  -9   1  -5   11.60    4.70
   9  -1   5    9.80    3.60
   7   0  -5   70.89    9.60
  -7   0   5   79.19   10.60
   6   0  -5    1.80    1.70
   6   0  -5    1.80    2.20
  -6   0   5    0.60    2.30
   5   0  -5   71.19    7.10
   5   0  -5   59.69    8.00
   5   0  -5   59.89    6.80
  -5   0   5   71.29    8.30
   4   0  -5    2.40    1.60
   4   0  -5    5.60    1.70
   4   0  -5    3.30    1.50
  -4   0   5    2.40    2.10
   3   0  -5   68.49    7.70
   3   0  -5   69.49    6.90
   3   0  -5   68.59    6.90
  -3   0   5   68.79    7.60
   2   0  -5    1.50    1.10
   2   0  -5    2.80    1.40
   2   0  -5    3.00    1.20
  -2   0   5    1.40    1.20
   1   0  -5    4.10    1.50
   1   0  -5    3.70    1.20
   1   0  -5    3.60    1.20
  -1   0   5    4.00    1.30
  -1   0   5    2.50    1.00
   0   0  -5  126.69   12.10
   0   0  -5  133.89   11.80
   0   0  -5  125.59   12.30
   0   0  -5  138.39   12.90
   0   0   5  153.18   11.80
   0   0   5  128.09   12.30
   0   0   5  129.79   12.20
  -1   0  -5  966.40   81.19
  -2   0  -5  577.74   49.40
  -2   0  -5  550.44   48.00
  -2   0  -5  671.93   49.40
  -2   0  -5  543.85   48.00
   2   0   5  602.44   49.30
   2   0   5  545.95   49.00
  -3   0  -5    2.40    0.80
  -3   0  -5    3.00    1.40
  -3   0  -5    1.40    0.70
  -3   0  -5    1.60    1.10
   3   0   5    1.00    1.20
   3   0   5    2.60    1.40
  -4   0  -5 2929.31  225.28
  -4   0  -5 2479.85  224.38
  -4   0  -5 2829.22  224.38
  -4   0  -5 2719.53  224.38
   4   0   5 2608.94  224.98
  -5   0  -5    6.70    1.70
  -5   0  -5    4.00    2.30
  -5   0  -5    6.60    1.60
   5   0   5    5.90    1.90
  -6   0  -5  171.58   15.40
  -6   0  -5  138.49   13.80
  -6   0  -5  159.38   14.70
  -7   0  -5  125.89   12.70
  -7   0  -5  121.39   13.00
  -7   0  -5  116.69   11.60
   7   0   5  133.69   12.60
   7   0   5  125.79   13.10
  -8   0  -5   13.00    2.50
  -8   0  -5   14.70    3.90
  -8   0  -5   14.70    4.30
   8   0   5   11.80    3.10
   8   0   5    6.60    3.40
  -9   0  -5  382.76   35.50
  -9   0  -5  414.96   37.90
   9   0   5  445.36   38.10
   7  -1  -5  142.19   17.00
  -7   1   5  154.68   16.50
   6  -1  -5  201.48   18.50
   6  -1  -5  157.38   16.70
  -6   1   5  206.58   18.90
   5  -1  -5   35.00    5.10
   5  -1  -5   46.90    5.00
  -5   1   5   37.00    5.20
  -5   1   5   55.09    6.60
   4  -1  -5  355.36   31.70
   4  -1  -5  361.36   31.30
   4  -1  -5  385.86   32.40
  -4   1   5  341.37   32.40
  -4   1   5  380.26   31.50
   3  -1  -5 1108.69   95.59
   3  -1  -5 1047.70   96.09
  -3   1   5 1149.48   95.79
  -3   1   5 1290.07   96.69
   2  -1  -5    1.50    1.20
   2  -1  -5    3.20    1.60
  -2   1   5   -0.10    1.20
  -2   1   5    3.40    1.50
   1  -1  -5 1537.05  119.69
   1  -1  -5 1583.74  119.49
   1  -1  -5 1295.37  119.39
   1  -1  -5 1294.57  119.29
  -1   1   5 1636.04  119.59
  -1   1   5 1277.87  119.39
   0  -1  -5  107.19   10.10
   0  -1  -5  105.59   10.30
   0  -1  -5   99.79    9.90
   0   1   5  117.19   10.10
   0   1   5  118.39    9.90
  -1  -1  -5    1.80    1.00
  -1  -1  -5    4.80    1.40
  -1  -1  -5    3.30    1.30
   1   1   5    5.30    1.30
   1   1   5    8.60    1.70
   1   1   5    4.60    1.00
  -2  -1  -5  385.16   37.70
  -2  -1  -5  455.25   37.90
  -2  -1  -5  443.16   37.30
   2   1   5  516.25   38.10
   2   1   5  477.65   37.20
   2   1   5  394.96   37.70
  -3  -1  -5  374.56   31.30
  -3  -1  -5  341.27   31.70
  -3  -1  -5  361.46   31.80
  -3  -1  -5  406.46   31.40
  -3  -1  -5  352.26   32.00
   3   1   5  393.06   31.30
   3   1   5  351.76   31.70
  -4  -1  -5 4469.35  331.87
  -4  -1  -5 4295.97  331.97
  -4  -1  -5 3983.60  331.17
  -4  -1  -5 3546.75  331.17
  -4  -1  -5 3752.82  331.57
  -5  -1  -5 1081.39   83.09
  -5  -1  -5  963.20   83.89
  -5  -1  -5  854.61   83.19
  -5  -1  -5 1026.90   83.09
   5   1   5  924.41   83.39
   5   1   5 1087.09   83.29
  -6  -1  -5   93.29   10.00
  -6  -1  -5   88.59    9.70
  -6  -1  -5   87.59    9.20
   6   1   5   92.69    9.90
   6   1   5  101.89    9.60
  -7  -1  -5  129.59   13.80
  -7  -1  -5  129.39   13.70
  -7  -1  -5  139.89   13.00
   7   1   5  122.59   12.90
   7   1   5  152.68   14.10
  -8  -1  -5   43.10    5.60
  -8  -1  -5   36.10    6.70
  -8  -1  -5   48.80    6.80
   8   1   5   43.60    6.50
   8   1   5   38.30    5.50
  -9  -1  -5  881.51   68.39
   9   1   5  722.73   67.79
   7  -2  -5   79.09   10.20
   7  -2  -5   75.69    9.10
  -7   2   5  101.09   11.40
   6  -2  -5   53.79    7.30
  -6   2   5   56.09    8.10
   5  -2  -5    3.10    1.90
   5  -2  -5    0.30    1.80
  -5   2   5    2.90    2.30
   4  -2  -5 2206.18  188.98
   4  -2  -5 2219.58  188.58
  -4   2   5 2379.76  189.38
   3  -2  -5 1268.67  106.89
   3  -2  -5 1280.07  106.79
  -3   2   5 1328.67  106.59
  -3   2   5 1228.88  107.19
   2  -2  -5  251.97   21.70
   2  -2  -5  282.47   22.70
   2  -2  -5  230.48   22.20
  -2   2   5  220.68   21.60
  -2   2   5  262.97   22.20
   1  -2  -5  316.47   28.00
   1  -2  -5  293.77   28.10
  -1   2   5  377.66   28.30
  -1   2   5  316.67   28.00
   0  -2  -5  437.26   40.70
   0  -2  -5  469.95   41.40
   0  -2  -5  536.05   40.90
   0   2   5  430.56   41.10
   0   2   5  514.35   40.70
   0   2   5  494.25   40.40
  -1  -2  -5  857.41   74.29
  -1  -2  -5  963.70   74.59
  -1  -2  -5  863.91   74.69
   1   2   5  930.61   74.19
   1   2   5  790.62   74.49
   1   2   5  940.01   74.29
  -2  -2  -5  777.32   69.39
  -2  -2  -5  800.72   69.59
  -2  -2  -5  861.71   69.49
  -2  -2  -5  818.72   69.89
  -2  -2  -5  712.63   69.39
   2   2   5  917.41   69.79
   2   2   5  863.81   69.49
   2   2   5  905.51   69.39
  -3  -2  -5  492.95   45.50
  -3  -2  -5  575.24   45.50
  -3  -2  -5  533.75   45.60
   3   2   5  574.04   45.70
   3   2   5  519.55   45.30
  -4  -2  -5  751.52   68.69
  -4  -2  -5  861.81   69.19
  -4  -2  -5  835.32   68.79
  -4  -2  -5  732.83   68.79
  -4  -2  -5  741.53   68.79
  -4  -2  -5  790.82   68.89
  -4  -2  -5  696.03   68.69
   4   2   5  946.61   68.89
   4   2   5  916.81   69.09
   4   2   5  920.71   68.99
  -5  -2  -5  765.22   76.19
  -5  -2  -5  971.10   77.19
  -5  -2  -5  872.71   75.99
  -5  -2  -5  883.31   76.49
  -5  -2  -5  938.41   76.49
   5   2   5  924.11   76.49
   5   2   5  991.60   76.09
  -6  -2  -5  713.13   60.89
  -6  -2  -5  685.63   59.99
  -6  -2  -5  714.03   60.89
  -6  -2  -5  656.33   60.39
  -6  -2  -5  698.33   60.49
   6   2   5  702.73   60.79
   6   2   5  800.12   60.19
  -7  -2  -5  682.23   55.29
  -7  -2  -5  586.14   57.09
  -7  -2  -5  642.34   56.39
  -7  -2  -5  666.03   55.89
   7   2   5  656.73   55.09
  -8  -2  -5   19.30    4.60
  -8  -2  -5   13.70    3.50
  -8  -2  -5   23.70    4.90
  -8  -2  -5   13.50    3.10
   8   2   5   14.20    3.80
   8   2   5   14.60    3.10
  -9  -2  -5  159.58   18.10
  -9  -2  -5  152.88   16.00
  -9  -2  -5  171.08   15.30
   9   2   5  148.19   16.80
   7  -3  -5   94.29   10.90
  -7   3   5   90.79   11.40
   6  -3  -5  210.98   18.40
   6  -3  -5  153.68   17.30
  -6   3   5  195.88   19.00
   5  -3  -5   44.70    6.10
   5  -3  -5   46.60    6.10
  -5   3   5   53.89    6.90
   4  -3  -5 2921.31  267.97
   4  -3  -5 3378.76  268.47
  -4   3   5 3405.76  269.07
   3  -3  -5  533.95   46.60
   3  -3  -5  521.35   46.20
  -3   3   5  555.04   46.10
  -3   3   5  559.54   47.10
   2  -3  -5   18.60    2.50
  -2   3   5   15.00    3.20
   1  -3  -5   50.49    5.70
   1  -3  -5   48.90    5.70
   1  -3  -5   60.59    5.10
  -1   3   5   51.69    6.10
  -1   3   5   42.80    5.30
   0  -3  -5    4.90    1.80
   0  -3  -5    4.30    1.40
   0  -3  -5    3.90    0.90
   0   3   5    5.70    1.00
   0   3   5    4.40    1.40
   0   3   5    5.00    1.50
  -1  -3  -5  241.88   21.80
  -1  -3  -5  296.47   22.70
  -1  -3  -5  238.88   22.40
  -1  -3  -5  254.37   22.60
   1   3   5  227.58   22.40
   1   3   5  290.07   21.90
   1   3   5  258.17   22.40
  -2  -3  -5 1144.19   88.39
  -2  -3  -5  988.70   88.29
  -2  -3  -5  935.51   87.79
  -2  -3  -5 1020.10   87.89
   2   3   5 1210.38   88.39
  -3  -3  -5  191.88   16.90
  -3  -3  -5  167.08   16.60
  -3  -3  -5  213.68   16.80
  -3  -3  -5  156.48   16.50
   3   3   5  211.68   16.70
   3   3   5  200.38   16.90
  -4  -3  -5  572.94   54.89
  -4  -3  -5  606.74   55.19
  -4  -3  -5  591.44   55.19
  -4  -3  -5  683.43   55.79
  -4  -3  -5  670.13   55.29
  -4  -3  -5  673.33   55.09
  -4  -3  -5  582.34   54.69
   4   3   5  740.13   55.09
   4   3   5  744.33   55.29
  -5  -3  -5  236.68   22.80
  -5  -3  -5  279.37   23.30
  -5  -3  -5  231.58   23.10
  -5  -3  -5  233.58   23.00
  -5  -3  -5  255.07   23.40
   5   3   5  283.67   23.30
   5   3   5  241.08   23.10
   5   3   5  306.97   22.80
  -6  -3  -5  316.07   28.70
  -6  -3  -5  370.96   30.00
  -6  -3  -5  299.37   29.70
  -6  -3  -5  323.07   29.60
  -6  -3  -5  323.87   29.10
   6   3   5  331.07   29.60
   6   3   5  360.06   28.70
  -7  -3  -5    1.00    1.30
  -7  -3  -5   -0.40    1.50
  -7  -3  -5   -0.60    1.60
   7   3   5    0.80    1.20
  -8  -3  -5  926.21   77.29
  -8  -3  -5  899.81   77.69
  -8  -3  -5  965.00   75.59
  -8  -3  -5  843.92   76.89
   8   3   5  841.92   76.89
  -9  -3  -5  326.17   31.00
  -9  -3  -5  293.27   29.60
  -9  -3  -5  328.07   29.10
   9   3   5  281.97   30.10
   7  -4  -5    5.50    3.50
   7  -4  -5   11.80    3.60
  -7   4   5   12.70    4.70
   6  -4  -5   12.60    3.40
   6  -4  -5   11.80    3.40
  -6   4   5    7.20    4.00
   5  -4  -5    9.20    2.90
   5  -4  -5   11.00    3.20
  -5   4   5    9.40    3.40
   4  -4  -5   57.99    7.30
   4  -4  -5   63.09    6.80
   3  -4  -5    3.40    1.60
  -3   4   5    2.10    2.00
  -3   4   5    0.90    1.30
   2  -4  -5  689.13   60.39
   2  -4  -5  691.23   59.29
  -2   4   5  636.34   60.19
  -2   4   5  809.72   59.39
   1  -4  -5   59.19    6.10
   1  -4  -5   48.10    4.70
  -1   4   5   48.70    5.70
   0  -4  -5 1158.98   92.09
   0  -4  -5 1045.50   91.89
   0   4   5 1167.28   91.79
   0   4   5 1017.30   91.59
  -1  -4  -5 2649.83  238.98
  -1  -4  -5 3301.97  239.28
   1   4   5 3158.98  239.08
   1   4   5 2440.36  238.68
  -2  -4  -5 3064.69  258.17
  -2  -4  -5 3006.70  257.27
  -2  -4  -5 3027.20  257.97
  -2  -4  -5 3014.60  257.97
   2   4   5 3636.54  258.37
   2   4   5 2964.00  257.87
  -3  -4  -5   28.00    3.70
  -3  -4  -5   29.40    3.30
  -3  -4  -5   33.10    4.20
  -3  -4  -5   27.70    3.80
  -3  -4  -5   25.50    3.60
  -3  -4  -5   26.90    3.30
   3   4   5   24.00    3.40
   3   4   5   38.10    3.50
   3   4   5   28.00    3.80
  -4  -4  -5  519.95   48.60
  -4  -4  -5  572.24   48.70
  -4  -4  -5  576.84   48.30
  -4  -4  -5  585.04   48.00
   4   4   5  577.84   48.50
  -5  -4  -5   14.00    2.50
  -5  -4  -5   14.00    2.70
  -5  -4  -5   12.90    3.30
   5   4   5   14.50    3.20
  -6  -4  -5  207.68   18.80
  -6  -4  -5  225.68   20.40
  -6  -4  -5  206.38   20.10
  -6  -4  -5  199.48   19.00
   6   4   5  221.68   19.70
  -7  -4  -5  840.12   67.69
  -7  -4  -5  712.13   66.99
  -7  -4  -5  783.02   65.79
  -8  -4  -5   66.79    8.10
  -8  -4  -5   68.19    8.90
  -8  -4  -5   75.59    9.50
   8   4   5   53.39    8.10
  -9  -4  -5  151.88   17.10
   6  -5  -5  161.98   16.70
   6  -5  -5  144.39   15.60
  -6   5   5  174.08   16.10
   5  -5  -5    5.40    2.00
   5  -5  -5    4.70    2.80
  -5   5   5    0.30    2.20
   4  -5  -5    0.20    1.70
   4  -5  -5    3.90    1.80
  -4   5   5   -0.40    1.70
  -4   5   5   -0.90    1.70
   3  -5  -5  486.95   43.20
   3  -5  -5  438.26   41.70
  -3   5   5  528.55   43.30
  -3   5   5  521.75   41.70
   2  -5  -5    9.50    2.80
   2  -5  -5    9.00    1.70
  -2   5   5   11.00    1.80
  -2   5   5   13.90    1.90
  -2   5   5    9.50    2.70
   1  -5  -5  113.09   10.80
  -1   5   5   95.59   10.20
   0  -5  -5 1965.40  156.78
   0   5   5 1792.62  156.28
  -1  -5  -5 2316.57  180.68
   1   5   5 2026.20  180.28
  -2  -5  -5  920.41   84.69
  -2  -5  -5 1141.09   83.69
  -2  -5  -5  958.20   83.59
   2   5   5 1040.40   84.89
   2   5   5  983.00   84.39
  -3  -5  -5 2276.17  176.88
  -3  -5  -5 2018.50  175.98
  -3  -5  -5 2318.97  175.58
  -3  -5  -5 1857.21  175.98
   3   5   5 1914.91  175.78
   3   5   5 2165.18  176.48
   3   5   5 2296.17  175.58
  -4  -5  -5 1136.49   96.59
  -4  -5  -5 1179.18   98.59
   4   5   5 1275.27   96.59
   4   5   5 1032.80   96.19
  -5  -5  -5  403.96   35.50
  -5  -5  -5  390.36   36.50
  -5  -5  -5  391.36   36.60
  -5  -5  -5  405.86   35.40
   5   5   5  436.16   35.90
   5   5   5  446.26   36.60
  -6  -5  -5   10.90    3.50
  -6  -5  -5   11.00    2.80
  -6  -5  -5   11.50    2.40
   6   5   5   15.40    3.40
  -7  -5  -5   88.39    8.40
  -7  -5  -5   97.39   10.80
  -7  -5  -5   85.19   10.50
  -7  -5  -5   81.59    8.90
   7   5   5   77.19    9.40
  -8  -5  -5   62.59    8.90
  -8  -5  -5   58.39    8.50
   8   5   5   58.09    7.70
  -9  -5  -5   36.80    7.20
  -9  -5  -5   29.40    6.60
   9   5   5   37.00    7.10
   6  -6  -5    3.70    3.10
   6  -6  -5   15.10    4.10
  -6   6   5   12.00    4.00
   5  -6  -5   47.90    7.00
   5  -6  -5   50.69    6.20
  -5   6   5   41.80    7.50
   4  -6  -5  806.32   68.89
   4  -6  -5  869.31   70.79
  -4   6   5  813.02   70.39
  -4   6   5  876.61   68.69
  -4   6   5  721.63   68.59
  -3   6   5    1.00    1.30
  -3   6   5    2.40    2.20
  -3   6   5   -0.30    1.30
   2  -6  -5   78.29    8.90
  -2   6   5   86.29    8.70
  -2   6   5   68.49    6.70
   1  -6  -5  206.18   19.30
  -1   6   5  200.38   18.80
   0   6   5 1512.45  126.69
  -1  -6  -5   75.59    7.90
   1   6   5   63.99    7.60
  -2  -6  -5    4.20    1.80
  -3  -6  -5  497.95   41.50
  -3  -6  -5  444.66   39.80
  -3  -6  -5  512.65   40.90
   3   6   5  428.96   40.90
   3   6   5  486.15   39.90
  -4  -6  -5  481.55   40.80
  -4  -6  -5  536.25   42.20
   4   6   5  498.95   41.60
   4   6   5  442.06   40.30
   4   6   5  435.16   40.40
  -5  -6  -5 1251.07  111.29
  -5  -6  -5 1273.97  109.79
  -5  -6  -5 1383.86  111.69
  -5  -6  -5 1249.07  109.69
   5   6   5 1361.76  111.39
   5   6   5 1372.56  110.19
  -6  -6  -5   84.69   10.70
  -6  -6  -5  108.49    9.30
  -6  -6  -5   85.19    9.40
  -6  -6  -5   95.39   10.90
   6   6   5   85.99    9.60
   6   6   5   90.69   10.60
  -7  -6  -5  304.47   26.70
  -7  -6  -5  244.48   23.40
  -7  -6  -5  282.07   26.40
   7   6   5  274.87   25.10
  -8  -6  -5   10.80    5.10
  -8  -6  -5   12.00    4.00
   8   6   5   13.70    4.00
   5  -7  -5   38.00    7.00
  -5   7   5   27.10    5.00
   4  -7  -5    1.20    2.20
  -4   7   5    1.00    2.60
  -4   7   5    2.40    2.20
   3  -7  -5  179.48   18.10
  -3   7   5  166.58   15.50
  -3   7   5  191.88   17.70
   2  -7  -5  293.97   27.30
  -2   7   5  299.37   24.40
  -2   7   5  277.47   26.60
   1  -7  -5 2145.19  180.58
  -1   7   5 2164.88  179.98
   0  -7  -5  535.85   45.60
   0   7   5  502.55   44.90
  -1  -7  -5 2073.79  195.08
  -1  -7  -5 2497.95  195.38
   1   7   5 2454.15  195.18
  -2  -7  -5    1.10    2.00
   2   7   5   -1.00    1.30
   2   7   5   -0.20    0.60
  -3  -7  -5  422.16   34.50
  -3  -7  -5  401.16   35.00
   3   7   5  333.77   33.00
   3   7   5  423.96   34.80
  -4  -7  -5   98.19   12.70
  -4  -7  -5  114.29   11.10
  -4  -7  -5  105.99   12.50
   4   7   5  130.09   12.40
   4   7   5  106.49   11.00
  -5  -7  -5  969.10   78.89
  -5  -7  -5 1023.00   80.69
  -5  -7  -5  942.21   80.59
   5   7   5  853.51   78.69
   5   7   5  896.71   79.99
  -6  -7  -5   17.70    5.10
  -6  -7  -5   38.10    6.70
  -6  -7  -5   25.20    4.00
   6   7   5   24.70    4.60
   6   7   5   27.90    5.60
  -7  -7  -5  310.07   31.70
  -7  -7  -5  369.96   32.30
   7   7   5  328.87   30.40
  -8  -7  -5    2.90    3.10
  -8  -7  -5    0.80    3.20
   8   7   5    3.40    3.00
   5  -8  -5  402.86   42.50
  -5   8   5  467.45   42.80
  -5   8   5  541.65   43.40
   4  -8  -5   34.10    6.70
  -4   8   5   43.30    7.30
  -4   8   5   39.80    5.00
   3  -8  -5  113.79   13.70
  -3   8   5  114.89   11.10
  -3   8   5  139.29   11.30
  -3   8   5  126.59   13.60
   2  -8  -5  648.04   59.19
  -2   8   5  697.83   58.59
   1  -8  -5    2.20    2.20
   1  -8  -5    1.30    2.10
  -1   8   5    0.20    1.80
   0  -8  -5  164.58   15.50
   0  -8  -5  158.98   17.00
   0   8   5  142.89   15.10
  -1  -8  -5  291.57   23.20
  -1  -8  -5  226.88   22.80
   1   8   5  216.68   22.30
  -2  -8  -5  677.43   60.19
  -2  -8  -5  698.23   58.09
   2   8   5  703.33   57.99
   2   8   5  707.13   60.09
  -3  -8  -5 1810.92  153.18
  -3  -8  -5 1876.81  153.88
   3   8   5 1930.11  153.58
   3   8   5 1711.93  151.58
  -4  -8  -5  671.43   57.89
   4   8   5  623.64   55.69
   4   8   5  689.93   57.49
  -5  -8  -5  227.68   22.60
  -5  -8  -5  208.38   20.80
  -5  -8  -5  247.28   22.70
   5   8   5  241.58   22.50
  -6  -8  -5  199.98   19.80
  -6  -8  -5  178.48   17.20
  -6  -8  -5  187.88   19.80
   6   8   5  204.68   18.20
   6   8   5  176.88   19.30
  -7  -8  -5   14.40    5.00
  -7  -8  -5    7.00    3.60
   7   8   5   13.90    4.20
   4  -9  -5  118.89   14.20
  -4   9   5  118.69   13.60
   3  -9  -5  597.84   50.29
  -3   9   5  549.74   50.89
   2  -9  -5   90.89   11.40
   2  -9  -5   80.09   11.00
  -2   9   5  102.99   11.10
   1  -9  -5   32.10    6.40
   1  -9  -5   27.50    6.20
  -1   9   5   27.90    5.70
   0  -9  -5 1195.18  106.09
   0  -9  -5 1275.57  107.19
   0   9   5 1293.17  106.39
  -1  -9  -5 1343.87  113.49
  -1  -9  -5 1275.37  112.79
   1   9   5 1382.46  112.89
  -2  -9  -5  750.02   63.49
  -2  -9  -5  757.32   67.19
  -2  -9  -5  852.11   66.49
   2   9   5  681.53   63.39
   2   9   5  801.12   65.89
  -3  -9  -5  351.86   34.10
  -3  -9  -5  385.26   35.00
   3   9   5  357.86   32.40
   3   9   5  440.66   35.00
  -4  -9  -5    5.20    3.40
  -4  -9  -5    2.80    2.60
   4   9   5    2.10    2.60
   4   9   5   -0.80    1.70
  -5  -9  -5   48.10    6.10
  -5  -9  -5   38.30    7.40
  -5  -9  -5   39.90    7.90
   5   9   5   49.10    8.10
   5   9   5   39.00    5.60
  -6  -9  -5  198.38   21.50
  -6  -9  -5  199.58   21.70
   6   9   5  209.48   21.40
   6   9   5  218.98   19.80
   3 -10  -5  227.08   23.40
  -3  10   5  183.68   20.10
   2 -10  -5   20.20    5.00
   2 -10  -5   12.30    4.90
  -2  10   5   11.20    4.20
   1 -10  -5   77.89   10.40
   1 -10  -5   84.69    9.90
  -1  10   5   77.09    9.70
   0 -10  -5   40.80    7.80
   0 -10  -5   45.80    7.40
   0  10   5   47.30    6.70
  -1 -10  -5  293.77   29.60
  -1 -10  -5  295.27   29.20
   1  10   5  352.06   29.40
  -2 -10  -5 1022.20   90.49
  -2 -10  -5  975.80   90.49
   2  10   5 1037.90   90.29
   2  10   5 1157.08   87.79
  -3 -10  -5  753.92   73.99
  -3 -10  -5  863.61   73.79
   3  10   5  969.70   73.19
   3  10   5  817.22   73.79
  -4 -10  -5    0.50    3.00
  -4 -10  -5    7.60    3.40
   4  10   5    3.60    2.50
   4  10   5    4.80    3.30
  -5 -10  -5  262.77   27.00
  -5 -10  -5  283.37   27.10
  -5 -10  -5  299.87   25.40
   5  10   5  311.07   27.50
   5  10   5  232.38   24.50
   0 -11  -5   88.49   11.40
   0 -11  -5   64.79   10.20
   0  11   5   89.99   10.40
  -1 -11  -5   10.20    4.20
  -1 -11  -5   14.70    4.90
   1  11   5    9.30    3.80
  -2 -11  -5  104.29   12.30
   2  11   5   96.29   11.80
   0   7  -6   -4.40    3.50
   0  -7   6    0.40    2.70
   0  -7   6   -3.80    2.00
   2   6  -6  944.51   82.59
   2   6  -6  968.70   84.49
  -2  -6   6 1049.89   82.69
  -2  -6   6 1000.30   82.69
  -2  -6   6  922.21   84.49
  -1  -6   6  190.78   17.80
  -1  -6   6  165.88   15.40
  -1  -6   6  153.48   17.10
   0   6  -6   61.79    9.90
   0  -6   6   78.49    9.10
   0  -6   6   83.49    9.40
  -1   6  -6    5.80    3.90
   2  -6   6    1.10    2.10
  -3   6  -6    2.30    1.70
   3  -6   6    2.20    2.60
  -4   6  -6    7.10    4.00
   4  -6   6   32.50    6.10
  -5   6  -6   17.10    5.20
   5  -6   6   11.70    4.20
   3   5  -6 1034.80   82.19
   3   5  -6  864.61   79.29
  -3  -5   6  973.70   82.69
  -3  -5   6  943.41   80.49
   2   5  -6  199.08   19.00
   2   5  -6  177.38   17.30
  -2  -5   6  168.98   17.20
  -2  -5   6  204.28   19.30
  -2  -5   6  199.68   17.40
   1   5  -6  352.56   32.70
  -1  -5   6  307.17   30.40
  -1  -5   6  394.56   31.20
  -1  -5   6  345.77   31.60
  -1  -5   6  397.56   32.80
   0   5  -6    9.20    3.70
   0  -5   6    2.70    1.90
   0  -5   6    0.10    0.80
   0  -5   6   -1.90    1.80
   1  -5   6 1423.66  120.19
  -4   5  -6  157.98   17.50
   4  -5   6  185.58   17.80
  -5   5  -6   -0.50    2.50
  -5   5  -6    0.90    0.90
   5  -5   6    2.50    2.70
  -6   5  -6   -3.20    2.20
   6  -5   6    4.40    2.80
   4   4  -6  175.18   19.20
  -4  -4   6  198.98   20.20
  -4  -4   6  204.68   19.10
   3   4  -6   18.60    4.70
   3   4  -6   12.80    2.50
  -3  -4   6   16.30    4.70
  -3  -4   6   13.20    3.30
   2   4  -6    7.40    3.00
   2   4  -6   -0.90    1.30
  -2  -4   6    1.70    2.60
  -2  -4   6    0.60    1.50
  -2  -4   6    4.70    2.10
  -2  -4   6    1.70    1.70
   1   4  -6  247.18   21.10
  -1  -4   6  215.28   19.70
  -1  -4   6  192.98   18.70
   0   4  -6   15.40    4.00
   0  -4   6    0.90    1.70
   1  -4   6  723.03   62.19
  -2   4  -6  128.79   12.10
   2  -4   6  119.09   12.90
  -3   4  -6   36.60    6.90
   3  -4   6   49.40    6.50
  -4   4  -6  580.54   48.40
  -4   4  -6  524.45   45.50
   4  -4   6  546.85   48.20
  -5   4  -6  494.95   44.90
  -5   4  -6  513.45   42.50
  -5   4  -6  472.15   42.30
   5  -4   6  573.74   42.50
   5  -4   6  462.35   44.80
  -6   4  -6   19.60    3.10
  -6   4  -6   30.60    5.90
   6  -4   6   21.80    5.30
  -7   4  -6   22.00    3.60
  -7   4  -6   16.80    4.60
   5   3  -6   19.60    5.30
  -5  -3   6   19.40    5.50
  -5  -3   6   29.60    5.40
   4   3  -6  246.88   21.10
   4   3  -6  231.98   23.20
  -4  -3   6  248.08   22.80
  -4  -3   6  242.68   24.00
   3   3  -6  206.58   17.60
   3   3  -6  182.78   16.70
   3   3  -6  200.48   18.70
  -3  -3   6  176.38   17.60
  -3  -3   6  176.08   18.70
   2   3  -6   52.49    6.80
   2   3  -6   45.10    5.60
  -2  -3   6   48.90    6.90
  -2  -3   6   62.09    5.90
  -2  -3   6   48.70    6.10
  -2  -3   6   47.30    5.60
   1   3  -6   66.99    7.10
   1   3  -6   76.69    9.30
  -1  -3   6   59.39    6.90
  -1  -3   6   80.09    6.50
  -1  -3   6   62.59    7.80
  -1  -3   6   53.19    6.30
   0  -3   6   16.20    3.40
   0  -3   6   16.70    1.90
   1  -3   6  164.68   15.80
  -3   3  -6  270.17   27.80
  -3   3  -6  369.66   29.60
   3  -3   6  340.47   29.20
  -4   3  -6    8.50    3.30
   4  -3   6    7.60    3.10
  -5   3  -6  151.08   13.80
  -5   3  -6  169.58   13.90
  -5   3  -6  154.78   15.80
   5  -3   6  150.38   15.70
  -6   3  -6  148.29   14.30
  -6   3  -6  173.08   16.30
   6  -3   6  155.28   15.90
  -7   3  -6  224.78   22.00
  -7   3  -6  226.28   20.60
   7  -3   6  227.08   22.00
  -8   3  -6   37.20    5.60
  -8   3  -6   35.40    7.10
   5   2  -6 1189.88  104.39
  -5  -2   6 1262.17  104.39
   4   2  -6 1862.01  161.18
   4   2  -6 2117.09  163.38
  -4  -2   6 1698.33  162.38
  -4  -2   6 2123.09  164.18
   3   2  -6   34.80    4.70
   3   2  -6   51.79    5.40
   3   2  -6   40.20    5.70
  -3  -2   6   35.40    5.10
  -3  -2   6   30.70    6.00
   2   2  -6  103.19   10.00
   2   2  -6   87.79    9.20
   2   2  -6  101.99   10.50
   2   2  -6   81.79    9.30
  -2  -2   6  112.19    9.80
  -2  -2   6  110.19   11.00
   1   2  -6  231.98   19.10
   1   2  -6  249.97   20.30
  -1  -2   6  213.08   18.50
  -1  -2   6  185.38   18.40
  -1  -2   6  196.78   18.90
   0  -2   6   94.59    9.10
   0  -2   6  115.99    9.00
   0  -2   6   97.19   10.20
  -2   2  -6  101.19   10.80
  -3   2  -6  210.28   20.00
   3  -2   6  218.08   20.00
  -4   2  -6    3.90    0.70
  -4   2  -6    1.60    0.90
  -4   2  -6    6.40    1.30
  -4   2  -6    2.10    1.90
   4  -2   6    2.90    2.00
  -5   2  -6  687.93   57.89
  -5   2  -6  675.33   57.89
  -5   2  -6  735.33   58.69
  -5   2  -6  672.13   58.59
   5  -2   6  740.13   60.59
  -6   2  -6   97.19    9.90
  -6   2  -6   96.39   10.00
  -6   2  -6   79.19   10.70
   6  -2   6  123.69   11.70
   6  -2   6  121.19   10.10
  -7   2  -6   78.69    9.90
  -7   2  -6   85.79    9.00
   7  -2   6   85.29    9.70
  -8   2  -6    4.90    2.40
   8  -2   6    6.00    3.20
   6   1  -6   -0.70    2.90
  -6  -1   6    0.20    3.00
   5   1  -6   63.59    8.10
   5   1  -6   57.59    6.40
  -5  -1   6   61.09    8.00
   4   1  -6   41.90    5.80
   4   1  -6   33.30    4.80
   4   1  -6   40.20    5.10
  -4  -1   6   38.40    5.50
   3   1  -6  900.51   78.89
   3   1  -6  961.00   77.89
  -3  -1   6  924.11   78.59
   2   1  -6 1736.33  139.99
   2   1  -6 1724.63  138.99
   2   1  -6 1671.63  139.39
   2   1  -6 1558.64  139.19
   1   1  -6  366.56   31.20
   1   1  -6  329.07   31.40
   1   1  -6  327.37   30.80
  -1  -1   6  421.46   31.10
  -1  -1   6  364.96   31.30
   0   1  -6  300.37   28.20
   0   1  -6  356.06   29.00
   0  -1   6  290.47   28.80
   0  -1   6  384.06   28.10
  -2   1  -6  799.42   66.69
   2  -1   6  765.12   66.29
  -3   1  -6  287.77   25.10
   3  -1   6  267.97   24.90
  -4   1  -6  443.76   36.20
  -4   1  -6  407.46   36.00
  -4   1  -6  472.25   37.90
   4  -1   6  400.76   37.50
  -5   1  -6   23.00    2.90
  -5   1  -6   33.20    4.70
  -5   1  -6   23.50    3.30
  -5   1  -6   28.10    3.30
   5  -1   6   23.90    4.50
  -6   1  -6 1107.29   93.59
  -6   1  -6 1069.09   92.49
  -6   1  -6 1160.88   93.49
  -6   1  -6 1040.10   94.39
   6  -1   6 1206.78   94.59
  -7   1  -6   21.10    4.20
  -7   1  -6   23.80    5.20
   7  -1   6   37.50    5.80
  -8   1  -6   20.60    4.50
  -8   1  -6   31.10    6.30
   8  -1   6   26.70    5.00
  -9   1  -6   31.50    6.80
   9  -1   6   27.50    5.60
   6   0  -6  227.38   22.00
  -6   0   6  217.28   21.90
   5   0  -6  369.06   33.40
   5   0  -6  376.86   34.50
  -5   0   6  401.96   34.70
   4   0  -6    4.10    1.70
   4   0  -6    1.80    1.50
   4   0  -6   -0.30    1.50
  -4   0   6    5.70    2.60
   3   0  -6  174.78   17.00
   3   0  -6  210.18   18.10
   3   0  -6  187.98   17.20
  -3   0   6  196.18   17.90
   2   0  -6    1.10    1.00
   2   0  -6   -0.10    1.30
   2   0  -6   -0.20    1.00
   2   0  -6   -1.10    1.20
  -2   0   6    1.30    1.50
   1   0  -6 1022.70   97.89
   1   0  -6 1232.58   98.49
   1   0  -6 1011.10   98.19
   1   0  -6 1292.77   98.09
  -1   0   6 1317.17   98.09
   0   0  -6  474.85   38.70
   0   0  -6  467.15   39.00
   0   0  -6  429.66   38.10
   0   0   6  435.26   38.60
   0   0   6  458.05   38.80
  -1   0  -6  884.01   74.69
  -1   0  -6  815.62   73.69
  -1   0  -6  958.60   75.19
  -1   0  -6  891.11   75.79
   1   0   6  841.32   74.69
   1   0   6  960.60   74.89
  -2   0  -6  700.13   57.69
  -2   0  -6  686.43   59.19
  -2   0  -6  753.52   59.09
  -2   0  -6  631.84   57.59
   2   0   6  725.63   59.09
  -3   0  -6  614.74   49.60
  -3   0  -6  559.24   50.79
  -3   0  -6  607.54   49.50
  -4   0  -6 2219.78  188.88
  -4   0  -6 2096.69  189.78
  -4   0  -6 2388.16  188.78
   4   0   6 2422.46  189.98
  -5   0  -6  175.98   16.90
  -5   0  -6  186.28   16.80
  -5   0  -6  175.98   16.70
  -5   0  -6  214.28   18.10
   5   0   6  203.58   17.80
  -6   0  -6  567.94   46.90
  -6   0  -6  533.75   47.00
  -6   0  -6  526.15   46.40
  -6   0  -6  549.25   47.70
   6   0   6  564.34   47.40
  -7   0  -6 1135.29  106.89
  -7   0  -6 1209.28  107.69
  -7   0  -6 1449.85  106.19
   7   0   6 1279.27  107.09
  -8   0  -6    5.50    3.00
  -8   0  -6    3.90    1.60
   8   0   6    2.80    2.40
  -9   0  -6  787.52   73.59
   9   0   6  902.51   72.69
   6  -1  -6  692.13   54.19
   6  -1  -6  507.95   51.99
  -6   1   6  662.93   54.39
   5  -1  -6  500.95   49.40
   5  -1  -6  615.44   50.89
  -5   1   6  640.24   51.29
   4  -1  -6   93.39    9.60
   4  -1  -6   95.79   10.30
  -4   1   6   98.29   10.50
   3  -1  -6 1651.73  133.79
   3  -1  -6 1551.54  134.89
  -3   1   6 1609.64  134.99
   2  -1  -6  188.78   17.80
   2  -1  -6  205.68   18.40
   2  -1  -6  188.68   17.90
   2  -1  -6  208.98   17.90
  -2   1   6  201.88   18.10
   1  -1  -6   35.60    4.10
   1  -1  -6   29.90    3.90
   1  -1  -6   30.70    4.00
  -1   1   6   32.70    4.00
   0  -1  -6  239.68   20.70
   0  -1  -6  234.98   20.30
   0  -1  -6  214.68   20.10
   0   1   6  204.58   20.20
   0   1   6  260.87   20.10
  -1  -1  -6 2227.18  176.48
  -1  -1  -6 1965.20  177.28
  -1  -1  -6 2025.80  176.88
   1   1   6 2181.28  176.98
   1   1   6 2257.57  176.28
   1   1   6 2132.59  177.08
  -2  -1  -6  313.67   26.10
  -2  -1  -6  298.47   25.90
  -2  -1  -6  292.97   26.30
  -2  -1  -6  320.87   25.20
   2   1   6  288.17   25.00
   2   1   6  304.37   26.00
   2   1   6  262.17   25.70
  -3  -1  -6   -0.40    0.70
  -3  -1  -6    0.70    1.20
  -3  -1  -6    2.30    0.90
  -3  -1  -6    1.70    0.90
   3   1   6    1.90    0.90
   3   1   6    0.60    1.10
   3   1   6    5.00    1.60
  -4  -1  -6 1253.97  110.69
  -4  -1  -6 1367.06  110.09
  -4  -1  -6 1403.36  110.19
   4   1   6 1263.27  110.59
  -5  -1  -6 1776.82  169.58
  -5  -1  -6 2075.59  168.38
  -5  -1  -6 2192.78  169.08
  -5  -1  -6 2058.79  168.48
   5   1   6 2021.50  168.68
  -6  -1  -6   21.90    3.90
  -6  -1  -6   23.30    4.30
  -6  -1  -6   25.40    4.80
   6   1   6   35.20    4.50
  -7  -1  -6  165.38   16.20
  -7  -1  -6  160.88   15.40
  -7  -1  -6  165.48   16.40
   7   1   6  164.48   15.70
  -8  -1  -6  122.29   12.20
  -8  -1  -6  119.79   13.30
  -8  -1  -6  129.29   13.20
   8   1   6  114.39   12.10
   8   1   6  126.99   13.50
  -9  -1  -6  401.66   37.00
  -9  -1  -6  392.56   39.00
   9   1   6  407.96   39.10
   9   1   6  490.75   37.70
   6  -2  -6    3.90    2.60
   6  -2  -6    7.60    3.30
  -6   2   6    0.50    2.80
   5  -2  -6    0.70    1.70
   5  -2  -6    3.20    2.20
  -5   2   6    2.80    2.60
   4  -2  -6    0.20    1.30
   4  -2  -6   -0.70    1.50
  -4   2   6    1.00    1.70
   3  -2  -6 1832.02  144.59
   3  -2  -6 1655.23  144.49
  -3   2   6 1709.53  144.89
   2  -2  -6  418.66   33.60
   2  -2  -6  354.66   33.20
  -2   2   6  389.66   33.70
   1  -2  -6  201.68   18.90
   1  -2  -6  226.68   19.30
   1  -2  -6  206.38   19.30
   1  -2  -6  202.68   19.80
  -1   2   6  236.38   19.40
  -1   2   6  225.88   20.30
   0  -2  -6  589.94   51.89
   0  -2  -6  581.24   51.69
   0  -2  -6  548.15   51.59
   0   2   6  686.13   51.59
   0   2   6  682.33   51.69
   0   2   6  581.94   51.79
  -1  -2  -6 2791.82  244.08
  -1  -2  -6 2949.41  243.88
  -1  -2  -6 2742.23  243.58
   1   2   6 3262.67  243.58
   1   2   6 2977.50  243.58
  -2  -2  -6   78.99    7.80
  -2  -2  -6   83.99    8.50
  -2  -2  -6   85.79    8.20
  -2  -2  -6   67.39    7.80
  -2  -2  -6   82.09    7.80
   2   2   6   91.59    8.30
   2   2   6   87.09    8.00
   2   2   6   83.79    7.70
  -3  -2  -6 1118.79  105.79
  -3  -2  -6 1171.18  105.79
  -3  -2  -6 1404.56  105.69
  -3  -2  -6 1370.06  105.99
  -3  -2  -6 1254.67  106.39
   3   2   6 1466.05  105.59
   3   2   6 1194.58  105.69
   3   2   6 1169.58  105.79
  -4  -2  -6  598.04   53.59
  -4  -2  -6  535.05   53.49
  -4  -2  -6  633.34   53.39
  -4  -2  -6  681.23   53.69
   4   2   6  627.54   53.59
   4   2   6  722.03   53.59
  -5  -2  -6  101.09    9.80
  -5  -2  -6   92.19   10.00
  -5  -2  -6  106.39   10.20
  -5  -2  -6   87.39    9.60
  -5  -2  -6  102.19    9.90
   5   2   6  106.59    9.90
  -6  -2  -6   42.70    5.80
  -6  -2  -6   45.20    6.00
  -6  -2  -6   43.50    5.50
  -6  -2  -6   40.50    5.60
   6   2   6   55.49    5.70
   6   2   6   43.30    5.90
  -7  -2  -6  186.78   18.80
  -7  -2  -6  193.58   18.60
  -7  -2  -6  179.48   19.10
  -7  -2  -6  222.18   19.70
   7   2   6  220.88   18.60
   7   2   6  210.18   19.60
  -8  -2  -6   13.20    4.20
  -8  -2  -6   15.10    3.70
  -8  -2  -6   19.70    4.50
  -8  -2  -6   16.60    3.60
   8   2   6   14.80    3.40
   8   2   6   17.50    4.50
  -9  -2  -6    4.10    2.60
  -9  -2  -6    9.20    3.20
   9   2   6    2.00    2.30
   6  -3  -6   24.30    5.00
   6  -3  -6   30.50    5.30
  -6   3   6   20.90    5.30
   5  -3  -6  169.68   18.00
   5  -3  -6  210.88   18.50
  -5   3   6  193.98   19.00
   4  -3  -6  504.75   49.60
   4  -3  -6  603.74   49.40
  -4   3   6  600.44   49.90
   3  -3  -6   15.90    3.20
  -3   3   6   11.40    3.20
   2  -3  -6 2385.06  212.48
   2  -3  -6 2696.73  213.18
  -2   3   6 2618.64  213.28
   1  -3  -6    9.50    2.20
   1  -3  -6    8.20    1.70
  -1   3   6   13.10    2.70
   0  -3  -6  126.89   13.10
   0  -3  -6  151.68   13.30
   0  -3  -6  124.59   12.30
   0   3   6  151.38   12.50
   0   3   6  158.98   13.10
  -1  -3  -6  518.55   45.60
  -1  -3  -6  567.24   45.50
  -1  -3  -6  478.45   45.30
   1   3   6  469.15   45.40
   1   3   6  589.44   45.30
   1   3   6  580.04   44.90
  -2  -3  -6  976.20   88.99
  -2  -3  -6 1237.98   89.39
  -2  -3  -6 1124.39   89.59
  -2  -3  -6  990.50   88.69
  -2  -3  -6 1059.49   88.79
   2   3   6 1166.88   88.79
   2   3   6 1080.19   88.99
   2   3   6  901.01   88.99
  -3  -3  -6 2436.16  190.68
  -3  -3  -6 2396.86  189.48
  -3  -3  -6 2138.49  189.48
  -3  -3  -6 2338.27  189.58
  -3  -3  -6 2218.38  189.38
   3   3   6 2189.58  189.28
  -4  -3  -6  107.29   10.10
  -4  -3  -6   87.09    9.70
  -4  -3  -6  118.79   10.20
  -4  -3  -6  100.49   10.20
  -4  -3  -6   98.69    9.90
  -4  -3  -6   98.19   10.10
   4   3   6  110.69   10.00
  -5  -3  -6  446.36   41.60
  -5  -3  -6  459.35   41.50
  -5  -3  -6  478.35   41.80
  -5  -3  -6  481.15   41.30
   5   3   6  508.35   41.70
   5   3   6  491.35   41.60
   5   3   6  506.75   41.30
  -6  -3  -6 1161.88   95.79
  -6  -3  -6 1171.88   96.09
  -6  -3  -6 1096.79   94.99
  -6  -3  -6 1136.69   95.89
   6   3   6 1144.79   94.99
   6   3   6 1094.59   95.59
  -7  -3  -6   11.90    2.80
  -7  -3  -6   10.90    3.40
  -7  -3  -6   11.30    3.10
  -7  -3  -6   16.10    4.60
   7   3   6   19.00    3.30
  -8  -3  -6    1.20    1.80
  -8  -3  -6    0.80    2.30
  -8  -3  -6    2.70    2.40
  -8  -3  -6    0.80    2.40
   8   3   6    1.20    2.10
  -9  -3  -6   31.30    5.20
  -9  -3  -6   32.20    5.80
   9   3   6   27.50    7.10
   6  -4  -6    0.70    2.80
   6  -4  -6    4.60    2.70
  -6   4   6    0.30    2.50
   5  -4  -6   14.10    3.40
   5  -4  -6   10.30    3.40
  -5   4   6   18.20    4.60
   4  -4  -6  114.49   12.40
   4  -4  -6  114.59   11.70
  -4   4   6  132.49   13.00
   3  -4  -6 1296.87   99.99
  -3   4   6 1068.39   99.59
   2  -4  -6  352.26   32.10
   2  -4  -6  388.96   33.30
  -2   4   6  396.86   33.30
   1  -4  -6  506.15   42.40
   1  -4  -6  475.15   41.10
  -1   4   6  492.85   42.20
   0  -4  -6  898.31   72.49
   0  -4  -6  809.92   72.39
   0  -4  -6  791.02   71.09
   0   4   6  834.92   72.09
   0   4   6  948.71   71.09
  -1  -4  -6 1272.47  108.39
  -1  -4  -6 1169.28  107.19
  -1  -4  -6 1466.35  108.59
   1   4   6 1291.87  108.19
  -2  -4  -6  964.30   78.79
  -2  -4  -6  941.91   79.69
  -2  -4  -6  845.72   78.69
  -2  -4  -6 1011.30   79.69
   2   4   6  986.40   79.59
  -3  -4  -6  134.79   12.10
  -3  -4  -6  113.59   11.30
  -3  -4  -6  113.69   11.70
  -3  -4  -6  140.49   11.50
   3   4   6  127.49   11.90
  -4  -4  -6  226.68   19.90
  -4  -4  -6  245.58   20.70
  -4  -4  -6  215.68   19.20
  -4  -4  -6  179.58   19.00
   4   4   6  221.98   19.20
   4   4   6  216.58   19.50
  -5  -4  -6    2.20    1.50
  -5  -4  -6    1.60    1.20
   5   4   6    2.90    1.60
  -6  -4  -6  447.76   40.60
  -6  -4  -6  448.96   41.30
  -6  -4  -6  497.35   42.10
  -6  -4  -6  467.65   41.90
   6   4   6  517.75   41.50
  -7  -4  -6  164.78   18.00
  -7  -4  -6  186.68   16.90
  -7  -4  -6  200.68   18.60
  -8  -4  -6  448.46   39.30
  -8  -4  -6  457.95   37.50
  -8  -4  -6  442.76   39.60
  -8  -4  -6  394.16   38.70
   8   4   6  418.66   38.80
  -9  -4  -6  242.38   23.90
   6  -5  -6   -0.90    2.80
   6  -5  -6    1.90    2.40
  -6   5   6    0.30    3.00
   5  -5  -6   20.30    4.60
   5  -5  -6   15.60    3.70
  -5   5   6   26.90    5.40
   4  -5  -6   28.60    5.30
   4  -5  -6   21.70    3.90
  -4   5   6   22.50    4.80
   3  -5  -6  567.74   45.30
   3  -5  -6  515.05   46.60
  -3   5   6  582.24   48.00
  -3   5   6  476.95   45.10
   2  -5  -6  136.19   12.60
   2  -5  -6  112.29   10.60
  -2   5   6  114.49   12.00
   1  -5  -6  376.06   34.20
   1  -5  -6  382.06   32.20
  -1   5   6  390.56   32.10
  -1   5   6  377.06   32.20
  -1   5   6  414.06   34.00
   0  -5  -6   66.19    7.70
   0   5   6   52.89    6.40
  -1  -5  -6    2.30    1.50
   1   5   6    1.30    1.30
  -2  -5  -6   56.89    5.00
  -2  -5  -6   54.29    6.30
   2   5   6   56.99    6.30
  -3  -5  -6    2.00    1.10
  -3  -5  -6    1.20    1.30
  -3  -5  -6    1.40    2.00
   3   5   6    3.10    1.60
  -4  -5  -6  108.69   10.90
  -4  -5  -6  106.69   10.10
  -4  -5  -6   96.29    9.80
   4   5   6   98.89   11.10
   4   5   6  102.69    9.70
  -5  -5  -6    3.70    1.80
  -5  -5  -6    5.50    2.60
  -5  -5  -6    2.30    1.80
  -5  -5  -6    4.20    1.90
   5   5   6    1.50    1.60
   5   5   6    1.00    1.60
  -6  -5  -6   25.70    3.70
  -6  -5  -6   25.80    5.40
   6   5   6   23.20    4.20
  -7  -5  -6   91.19   10.80
  -7  -5  -6   87.09    8.80
  -7  -5  -6   83.19   10.40
  -8  -5  -6    4.60    3.30
  -8  -5  -6    4.40    2.10
  -8  -5  -6    3.20    3.00
  -8  -5  -6    9.00    3.30
   8   5   6    1.20    2.50
  -9  -5  -6  937.51   81.39
  -9  -5  -6  939.71   82.19
   5  -6  -6    0.70    2.70
   5  -6  -6    4.40    1.90
  -5   6   6    2.40    2.20
  -5   6   6    3.50    2.70
   4  -6  -6   41.60    7.10
   4  -6  -6   45.40    5.30
  -4   6   6   37.60    5.00
  -4   6   6   42.90    5.20
  -4   6   6   41.20    7.00
   3  -6  -6    1.40    1.30
   3  -6  -6    4.00    2.70
  -3   6   6   -1.40    1.60
  -3   6   6   -0.10    1.30
   2  -6  -6   40.10    6.40
  -2   6   6   46.70    6.20
  -2   6   6   28.40    3.70
   1  -6  -6   -0.80    1.70
  -1   6   6    0.60    1.60
   0  -6  -6  647.14   53.59
   0   6   6  593.04   52.99
  -1  -6  -6  379.16   31.00
   1   6   6  316.37   30.30
  -2  -6  -6 2592.24  222.98
   2   6   6 2749.72  222.18
  -3  -6  -6  389.06   33.00
  -3  -6  -6  379.86   31.10
  -3  -6  -6  361.56   31.20
  -3  -6  -6  396.16   32.50
   3   6   6  326.77   31.00
   3   6   6  368.66   32.50
  -4  -6  -6  396.76   32.50
  -4  -6  -6  350.06   31.80
  -4  -6  -6  413.26   33.50
  -4  -6  -6  375.46   31.70
   4   6   6  405.46   33.00
   4   6   6  306.47   31.50
  -5  -6  -6    1.10    1.40
  -5  -6  -6    1.10    3.00
   5   6   6    1.10    2.10
   5   6   6    0.60    1.50
  -6  -6  -6    5.00    2.70
  -6  -6  -6   11.80    3.80
  -6  -6  -6    4.50    1.90
   6   6   6    4.60    2.40
   6   6   6    2.80    1.90
  -7  -6  -6   -2.10    2.00
  -7  -6  -6   -1.70    1.40
  -7  -6  -6   -2.20    2.40
   7   6   6    2.00    2.40
  -8  -6  -6  116.19   14.00
   8   6   6  123.99   13.00
   5  -7  -6   30.50    6.50
  -5   7   6   28.30    4.90
  -5   7   6   25.20    5.70
   4  -7  -6  185.48   18.40
  -4   7   6  178.48   18.00
  -4   7   6  167.48   15.90
   3  -7  -6   36.60    6.60
  -3   7   6   50.69    6.10
  -3   7   6   24.50    3.80
  -3   7   6   35.20    3.70
   2  -7  -6  173.18   17.20
  -2   7   6  164.18   16.50
   1  -7  -6  428.46   38.30
  -1   7   6  421.56   37.60
   0  -7  -6    2.30    2.20
   0   7   6    2.60    2.10
  -1  -7  -6 1005.80   92.69
   1   7   6 1182.88   92.69
  -2  -7  -6  907.61   79.69
  -2  -7  -6  971.10   79.99
   2   7   6  935.51   79.59
  -3  -7  -6    3.30    2.00
  -3  -7  -6    2.90    2.00
  -3  -7  -6    4.30    1.20
   3   7   6    3.90    2.30
   3   7   6    4.00    1.10
  -4  -7  -6  287.77   21.90
  -4  -7  -6  206.98   23.10
   4   7   6  213.68   21.60
   4   7   6  290.77   23.50
  -5  -7  -6   45.00    6.50
  -5  -7  -6   44.30    7.40
  -5  -7  -6   50.49    5.80
   5   7   6   36.30    5.10
   5   7   6   41.30    6.20
  -6  -7  -6  473.65   38.00
  -6  -7  -6  438.26   37.90
  -6  -7  -6  403.36   35.60
   6   7   6  349.27   35.60
   6   7   6  411.46   37.20
  -7  -7  -6  326.17   31.20
  -7  -7  -6  328.37   31.20
  -7  -7  -6  334.47   28.70
   7   7   6  328.07   29.70
   7   7   6  313.77   30.70
  -8  -7  -6   12.60    4.60
  -8  -7  -6   18.50    5.70
   8   7   6   13.00    4.30
  -4   8   6   17.60    4.60
   3  -8  -6   19.40    5.20
  -3   8   6   22.00    5.20
   2  -8  -6    8.30    3.20
  -2   8   6    6.50    2.70
   1  -8  -6  196.58   19.60
  -1   8   6  193.18   18.90
   0  -8  -6  104.69   11.30
   0   8   6   88.19   10.20
  -1  -8  -6  493.85   49.10
   1   8   6  592.54   47.90
  -2  -8  -6  541.35   45.30
   2   8   6  483.25   44.60
  -3  -8  -6    9.20    3.20
  -3  -8  -6    9.20    1.70
  -3  -8  -6    7.00    2.90
   3   8   6    9.70    1.70
   3   8   6   13.10    3.50
  -4  -8  -6    3.20    2.30
  -4  -8  -6    0.20    2.10
   4   8   6    2.00    2.00
   4   8   6    0.00    1.40
  -5  -8  -6  753.92   62.19
  -5  -8  -6  808.82   62.19
   5   8   6  589.44   59.49
   5   8   6  703.13   61.39
  -6  -8  -6  431.56   36.60
  -6  -8  -6  388.26   34.10
  -6  -8  -6  416.76   36.60
   6   8   6  402.36   36.00
   6   8   6  332.07   33.90
  -7  -8  -6  190.68   21.20
  -7  -8  -6  188.48   21.20
   7   8   6  213.98   21.30
   7   8   6  218.68   19.80
   3  -9  -6    4.30    3.60
  -3   9   6    7.60    3.40
   2  -9  -6   24.50    5.80
  -2   9   6   30.30    5.90
   1  -9  -6    7.40    3.50
   1  -9  -6    5.50    3.40
  -1   9   6    8.30    3.20
   0  -9  -6  149.59   16.40
   0  -9  -6  174.68   16.10
   0   9   6  139.79   15.40
  -1  -9  -6   28.90    5.90
  -1  -9  -6   32.00    6.20
   1   9   6   24.80    5.10
  -2  -9  -6   59.59    8.40
  -2  -9  -6   54.39    8.10
   2   9   6   61.89    7.80
  -3  -9  -6  265.77   24.30
  -3  -9  -6  276.37   24.00
   3   9   6  227.68   21.20
   3   9   6  248.68   23.70
  -4  -9  -6   96.39    9.80
  -4  -9  -6   91.49   10.60
   4   9   6   67.59    7.70
   4   9   6   78.09    9.70
  -5  -9  -6  235.88   21.30
  -5  -9  -6  254.37   23.00
  -5  -9  -6  221.28   22.80
   5   9   6  197.78   20.20
   5   9   6  231.98   22.40
  -6  -9  -6  338.17   31.20
  -6  -9  -6  293.57   30.80
  -6  -9  -6  340.87   29.00
   6   9   6  310.97   28.80
   6   9   6  324.77   30.90
   2 -10  -6   87.49   11.80
   2 -10  -6   90.89   11.20
  -2  10   6   96.79   11.40
   1 -10  -6   40.50    6.90
  -1  10   6   22.50    6.40
   0 -10  -6    0.50    2.70
   0 -10  -6   -2.00    2.70
   0  10   6   -2.60    2.20
  -1 -10  -6    0.60    2.40
  -1 -10  -6   10.50    3.70
   1  10   6   -0.70    2.00
  -2 -10  -6  320.77   29.60
  -2 -10  -6  301.87   29.40
   2  10   6  312.17   29.10
  -3 -10  -6   87.19   12.00
  -3 -10  -6  122.89   12.40
   3  10   6  100.29   13.00
  -4 -10  -6  390.46   35.90
  -4 -10  -6  404.66   37.20
   4  10   6  396.56   36.50
  -5 -10  -6  557.24   47.80
  -5 -10  -6  507.05   49.20
   5  10   6  559.94   49.20
   0 -11  -6    9.90    4.40
   0 -11  -6   10.50    4.40
   0  11   6    6.90    3.40
  -1 -11  -6   10.90    4.90
  -1 -11  -6   13.90    4.60
   1  11   6    9.10    4.00
  -2 -11  -6   54.39    9.30
  -2 -11  -6   52.69    8.90
   2  11   6   39.60    7.40
   0   6  -7    8.50    4.80
   0  -6   7   15.80    4.20
   1  -6   7   81.19   10.10
   2  -6   7  225.88   22.30
   2   5  -7  283.17   27.00
   2   5  -7  316.77   29.10
  -2  -5   7  267.37   28.90
  -2  -5   7  342.57   27.30
   1   5  -7   45.00    6.20
   1   5  -7   24.90    7.30
  -1  -5   7   45.50    5.90
   0   5  -7   77.79   11.30
   0  -5   7  106.29   10.80
   2  -5   7  418.16   37.80
  -3   5  -7    5.00    2.40
  -4   5  -7   50.29    7.60
  -5   5  -7  147.99   15.70
   5  -5   7  134.69   15.30
  -6   5  -7    6.90    3.70
   6  -5   7    8.00    4.10
   3   4  -7  100.39   10.30
   3   4  -7  126.49   12.90
  -3  -4   7   96.69   10.90
  -3  -4   7  115.99   13.10
   2   4  -7  358.66   30.60
   2   4  -7  307.07   28.50
  -2  -4   7  293.47   28.20
  -2  -4   7  351.96   28.80
   1   4  -7  707.83   53.29
   1   4  -7  582.84   51.29
  -1  -4   7  605.74   51.39
  -1  -4   7  527.15   49.99
   0   4  -7   77.59   10.20
   1  -4   7   23.80    5.10
  -4   4  -7  127.29   14.50
   4  -4   7  143.19   14.60
  -5   4  -7   -2.00    1.90
   5  -4   7    3.70    2.80
  -7   4  -7   32.20    6.50
   7  -4   7   27.50    6.00
   4   3  -7    5.40    3.20
  -4  -3   7    6.20    3.30
   3   3  -7   33.40    4.40
   3   3  -7   34.10    6.30
  -3  -3   7   31.30    5.00
   2   3  -7  163.08   16.00
  -2  -3   7  187.38   15.40
  -2  -3   7  149.09   15.20
   1   3  -7  250.07   21.80
   1   3  -7  205.28   20.10
  -1  -3   7  218.48   20.30
  -1  -3   7  256.17   19.30
  -1  -3   7  192.28   19.20
   0   3  -7  783.42   62.09
   0  -3   7  668.63   61.79
   1  -3   7  626.54   54.09
  -3   3  -7   25.10    5.60
  -3   3  -7   37.70    5.40
   3  -3   7   39.30    5.60
  -4   3  -7   65.49    8.20
   4  -3   7   62.49    8.00
  -5   3  -7    8.70    3.40
   5  -3   7    5.50    3.00
  -6   3  -7   32.70    3.40
  -6   3  -7   22.30    5.20
   6  -3   7   25.90    5.40
  -7   3  -7   45.20    9.30
  -7   3  -7   58.99    6.30
   7  -3   7   65.39    9.50
   4   2  -7  392.16   33.60
   4   2  -7  344.67   31.40
   3   2  -7  114.09   11.00
   3   2  -7  129.49   12.70
  -3  -2   7  105.09   11.40
   2   2  -7   79.79    8.70
   2   2  -7   62.49    7.30
   2   2  -7   71.29    7.50
  -2  -2   7   64.29    7.40
  -2  -2   7   86.89    7.80
   1   2  -7  149.59   14.30
  -1  -2   7  127.49   13.70
  -1  -2   7  117.29   12.40
  -1  -2   7  164.98   12.60
   0   2  -7    2.50    2.00
   0   2  -7   -0.80    2.10
   0  -2   7    4.40    1.90
   0  -2   7    2.70    0.70
  -3   2  -7 2312.57  188.58
   3  -2   7 2195.28  188.08
  -4   2  -7  185.08   15.70
  -4   2  -7  177.88   17.40
   4  -2   7  158.18   16.80
  -5   2  -7   47.60    4.80
  -5   2  -7   49.80    4.80
  -5   2  -7   51.19    4.90
  -5   2  -7   45.30    6.50
   5  -2   7   45.40    6.50
  -6   2  -7 1084.09   85.69
  -6   2  -7  965.50   85.59
  -6   2  -7 1088.39   87.89
   6  -2   7  968.50   87.39
  -7   2  -7   57.09    7.00
  -7   2  -7   69.79    8.80
   7  -2   7   70.79    8.60
  -8   2  -7   13.00    4.70
  -8   2  -7    8.20    3.00
   8  -2   7    6.90    3.30
  -5  -1   7  265.17   25.20
   4   1  -7   22.00    4.80
   4   1  -7   22.40    3.70
   3   1  -7 1733.73  139.89
   3   1  -7 1803.42  141.29
  -3  -1   7 1506.55  140.29
   2   1  -7 2395.46  199.48
   2   1  -7 2468.75  199.78
  -2  -1   7 2350.16  199.68
   1   1  -7   43.90    5.00
   1   1  -7   37.70    4.60
   1   1  -7   39.30    5.50
  -1  -1   7   52.29    5.00
  -1  -1   7   36.10    4.50
   0   1  -7  217.28   18.30
   0   1  -7  178.48   16.90
   0  -1   7  221.58   17.00
   0  -1   7  177.88   16.90
   0  -1   7  208.28   18.90
  -1   1  -7   94.49    9.80
   1  -1   7   95.59    9.80
  -3   1  -7 1309.37  111.79
   3  -1   7 1345.27  111.69
  -4   1  -7   68.79    8.20
   4  -1   7   75.09    8.40
  -5   1  -7  192.68   16.90
  -5   1  -7  207.38   16.70
  -5   1  -7  183.78   16.70
  -5   1  -7  185.28   17.00
  -6   1  -7 1479.55  130.19
  -6   1  -7 1565.44  132.39
  -6   1  -7 1649.54  130.69
  -6   1  -7 1569.14  130.19
  -6   1  -7 1430.36  130.69
   6  -1   7 1749.03  132.39
  -7   1  -7   18.60    4.70
  -7   1  -7   13.80    3.10
   7  -1   7   16.20    3.90
  -8   1  -7  201.88   21.50
  -8   1  -7  209.58   19.10
   8  -1   7  185.78   19.20
   5   0  -7    4.60    3.00
   5   0  -7    5.80    2.50
  -5   0   7    8.90    3.30
   4   0  -7  597.04   47.90
   4   0  -7  498.55   46.40
   3   0  -7 1973.50  162.18
  -3   0   7 1924.41  162.68
   2   0  -7   40.80    5.60
   2   0  -7   45.70    5.10
  -2   0   7   38.80    5.10
   1   0  -7 2698.73  208.98
   1   0  -7 2406.86  208.08
   1   0  -7 2630.64  208.28
  -1   0   7 2312.77  207.88
   0   0  -7 3590.94  292.77
   0   0  -7 3081.39  292.07
   0   0   7 3558.74  292.97
   0   0   7 3917.41  292.07
  -1   0  -7   23.30    3.50
  -1   0  -7   23.00    2.50
   1   0   7   26.10    3.80
  -2   0  -7   21.60    4.20
  -3   0  -7  793.62   62.19
  -3   0  -7  679.13   60.09
  -3   0  -7  667.63   60.09
   3   0   7  795.52   62.09
  -4   0  -7    8.40    1.50
  -4   0  -7    9.20    2.60
  -4   0  -7    8.80    1.50
   4   0   7   11.70    2.90
  -5   0  -7    7.60    2.00
  -5   0  -7    8.30    2.80
  -5   0  -7    7.10    1.80
  -5   0  -7    7.80    1.80
   5   0   7    8.90    2.90
  -6   0  -7 1724.93  131.09
  -6   0  -7 1358.56  130.79
  -6   0  -7 1684.03  129.99
  -6   0  -7 1472.05  129.69
  -7   0  -7   27.30    5.00
  -7   0  -7   45.50    6.40
  -7   0  -7   37.50    4.50
   7   0   7   46.50    6.20
  -8   0  -7    1.50    2.10
  -8   0  -7   -0.40    1.20
  -8   0  -7    1.30    2.40
   8   0   7    4.50    2.60
  -9   0  -7  167.98   17.10
   9   0   7  143.89   15.50
   5  -1  -7   98.89   10.80
   5  -1  -7   87.89    9.70
  -5   1   7   91.99   10.90
   4  -1  -7    1.20    2.00
  -4   1   7    0.20    1.90
   3  -1  -7    4.30    2.00
   3  -1  -7    3.10    2.00
  -3   1   7    7.90    2.50
   2  -1  -7 2814.12  228.58
  -2   1   7 2695.33  228.68
   1  -1  -7 1083.39   90.29
   1  -1  -7 1021.30   90.29
   1  -1  -7 1137.29   90.29
  -1   1   7 1062.69   89.99
   0  -1  -7  672.03   58.39
   0  -1  -7  681.83   58.19
   0   1   7  766.02   57.99
   0   1   7  639.04   58.39
  -1  -1  -7  370.86   33.20
  -1  -1  -7  344.07   32.50
   1   1   7  429.76   32.50
   1   1   7  415.46   33.50
   1   1   7  364.56   33.20
  -2  -1  -7 2130.09  181.58
  -2  -1  -7 1824.02  180.58
   2   1   7 2352.66  181.88
   2   1   7 2205.98  181.58
   2   1   7 2421.86  180.58
  -3  -1  -7   34.60    3.60
  -3  -1  -7   27.20    3.30
  -3  -1  -7   33.20    4.50
  -3  -1  -7   27.90    5.10
   3   1   7   35.70    3.50
  -4  -1  -7   56.69    6.30
  -4  -1  -7   48.20    5.20
  -4  -1  -7   53.49    6.30
  -4  -1  -7   50.79    5.20
   4   1   7   44.30    5.80
  -5  -1  -7  117.49   10.50
  -5  -1  -7   91.39   10.40
  -5  -1  -7  119.89   11.40
   5   1   7  114.59   11.20
  -6  -1  -7  554.14   47.40
  -6  -1  -7  582.14   47.30
  -6  -1  -7  507.85   47.60
   6   1   7  549.85   47.50
  -7  -1  -7  101.19   10.60
  -7  -1  -7   86.49    9.10
  -7  -1  -7   80.79    9.50
  -8  -1  -7   24.90    4.40
  -8  -1  -7   25.50    5.80
   8   1   7   39.40    5.30
  -9  -1  -7  283.87   28.20
   9   1   7  302.87   27.00
   6  -2  -7   91.79   11.40
   6  -2  -7  110.49   12.10
  -6   2   7  126.29   13.10
   5  -2  -7  156.18   16.80
   5  -2  -7  194.08   17.70
  -5   2   7  185.68   18.00
   4  -2  -7    3.70    2.20
   4  -2  -7    3.50    2.10
  -4   2   7    5.20    2.50
   3  -2  -7   -0.90    1.50
   3  -2  -7    0.90    1.40
  -3   2   7    4.10    2.00
   2  -2  -7 1819.72  169.68
  -2   2   7 2274.67  170.48
   1  -2  -7 1837.02  152.58
   1  -2  -7 1827.82  152.88
  -1   2   7 1972.70  152.88
  -1   2   7 1709.93  152.68
   0  -2  -7 1630.04  133.99
   0  -2  -7 1474.05  133.99
   0  -2  -7 1539.65  133.99
   0   2   7 1794.22  133.89
  -1  -2  -7 5148.58  434.66
   1   2   7 4750.32  434.56
   1   2   7 5893.91  434.56
  -2  -2  -7   60.99    6.70
  -2  -2  -7   78.39    7.50
  -2  -2  -7   69.19    7.30
   2   2   7   72.69    6.70
   2   2   7   67.79    7.10
   2   2   7   74.69    7.50
  -3  -2  -7    0.30    1.00
  -3  -2  -7   -0.20    1.00
  -3  -2  -7   -0.10    0.70
  -3  -2  -7   -0.80    0.80
   3   2   7    0.40    1.30
   3   2   7    1.10    1.00
   3   2   7    2.50    1.40
  -4  -2  -7    1.00    1.40
  -4  -2  -7   -0.10    1.00
  -4  -2  -7    0.40    1.10
   4   2   7   -0.10    1.20
  -5  -2  -7   59.89    7.10
  -5  -2  -7   71.69    7.20
  -5  -2  -7   68.89    7.40
  -5  -2  -7   75.39    8.60
  -5  -2  -7   59.69    7.10
   5   2   7   62.19    7.20
  -6  -2  -7    0.80    1.40
  -6  -2  -7   -3.00    1.30
  -6  -2  -7    2.00    1.80
  -6  -2  -7    2.10    1.50
   6   2   7    1.20    1.70
  -7  -2  -7  375.46   32.80
  -7  -2  -7  352.56   32.10
  -7  -2  -7  378.66   32.40
  -7  -2  -7  383.06   33.10
   7   2   7  331.97   31.90
  -8  -2  -7   24.90    5.50
  -8  -2  -7   26.30    4.50
  -8  -2  -7   30.00    5.40
  -8  -2  -7   18.60    5.00
  -9  -2  -7   23.60    4.80
  -9  -2  -7   21.70    4.30
  -9  -2  -7   19.10    5.60
   9   2   7   18.60    5.30
   9   2   7   21.30    4.40
   6  -3  -7   -0.50    2.10
   5  -3  -7  770.32   65.69
  -5   3   7  755.22   66.39
   4  -3  -7  246.08   23.00
   4  -3  -7  228.38   22.60
  -4   3   7  278.17   23.80
   3  -3  -7   36.50    5.40
   3  -3  -7   28.60    4.60
  -3   3   7   46.90    5.80
   2  -3  -7 2650.63  213.98
   2  -3  -7 2384.26  213.18
  -2   3   7 2686.13  213.98
   1  -3  -7  466.15   45.10
  -1   3   7  581.34   45.40
  -1   3   7  562.54   45.90
   0  -3  -7  561.94   48.90
   0  -3  -7  557.54   49.60
   0  -3  -7  564.44   49.70
   0   3   7  603.94   49.50
   0   3   7  623.04   49.10
  -1  -3  -7  355.06   31.80
   1   3   7  368.26   31.50
   1   3   7  376.76   31.30
  -2  -3  -7   -0.90    1.00
  -2  -3  -7    0.20    0.90
  -2  -3  -7    2.40    1.10
   2   3   7    2.00    1.20
   2   3   7   -0.30    0.90
  -3  -3  -7 1413.26  121.39
  -3  -3  -7 1440.56  121.29
   3   3   7 1510.55  121.09
  -4  -3  -7 1282.67  120.59
  -4  -3  -7 1449.76  120.69
  -4  -3  -7 1579.74  120.79
  -4  -3  -7 1453.05  120.79
   4   3   7 1461.75  120.49
  -5  -3  -7    9.40    2.70
  -5  -3  -7    6.00    2.20
  -5  -3  -7    6.00    2.40
  -5  -3  -7    8.80    2.70
   5   3   7    7.40    2.40
   5   3   7    5.10    2.30
  -6  -3  -7  291.87   27.90
  -6  -3  -7  295.27   27.30
  -6  -3  -7  302.97   27.80
   6   3   7  344.07   27.50
  -7  -3  -7   92.29   10.30
  -7  -3  -7   83.59   10.50
  -7  -3  -7   88.59   10.40
  -7  -3  -7   95.69    9.90
   7   3   7  108.99   11.00
   7   3   7   96.19    9.70
  -8  -3  -7   11.60    3.10
  -8  -3  -7    9.50    3.40
  -8  -3  -7    5.80    3.00
   8   3   7    8.30    3.40
   8   3   7    7.70    2.40
  -9  -3  -7    7.10    3.00
   9   3   7    4.60    2.90
   5  -4  -7    1.40    2.60
  -5   4   7   -1.50    2.30
   4  -4  -7   44.70    5.90
   4  -4  -7   47.00    6.60
  -4   4   7   50.29    6.80
   3  -4  -7  265.37   24.70
   3  -4  -7  262.97   23.80
  -3   4   7  279.07   25.80
   2  -4  -7 2230.88  184.88
   2  -4  -7 2136.49  183.68
  -2   4   7 2282.57  184.78
   1  -4  -7  226.38   20.30
   1  -4  -7  199.68   19.00
  -1   4   7  215.08   20.00
  -1   4   7  237.68   19.10
   0  -4  -7  209.48   20.80
   0  -4  -7  243.88   22.20
   0   4   7  279.57   21.00
   0   4   7  250.37   21.90
  -1  -4  -7  160.18   15.70
   1   4   7  207.48   15.90
   1   4   7  183.08   16.60
  -2  -4  -7  373.06   37.10
  -2  -4  -7  414.66   37.20
  -2  -4  -7  479.75   38.20
  -2  -4  -7  473.55   38.20
   2   4   7  482.45   38.00
  -3  -4  -7   31.30    3.40
  -3  -4  -7   21.60    3.10
  -3  -4  -7   21.40    3.60
  -3  -4  -7   17.40    3.50
   3   4   7   26.80    3.60
  -4  -4  -7  437.06   37.90
  -4  -4  -7  433.76   38.10
   4   4   7  453.85   38.20
  -5  -4  -7   29.40    4.90
  -5  -4  -7   23.80    4.20
  -6  -4  -7  694.23   62.99
  -6  -4  -7  763.92   62.69
  -6  -4  -7  728.03   63.49
  -6  -4  -7  720.63   63.49
   6   4   7  736.93   63.19
   6   4   7  778.92   63.09
  -7  -4  -7   83.69    9.10
  -7  -4  -7   95.79   10.30
  -7  -4  -7   91.79   10.40
  -7  -4  -7   79.59    9.80
  -8  -4  -7    2.90    2.80
  -8  -4  -7    4.10    2.90
  -8  -4  -7    6.90    2.50
  -8  -4  -7    4.10    2.90
   8   4   7    4.90    2.90
  -9  -4  -7  493.45   40.90
  -9  -4  -7  438.66   42.20
   5  -5  -7   60.99    8.60
   5  -5  -7   62.59    7.50
   4  -5  -7    2.30    1.70
   4  -5  -7    1.80    2.20
  -4   5   7    0.80    2.10
   3  -5  -7   50.59    5.70
   3  -5  -7   42.80    6.70
  -3   5   7   63.39    7.30
   2  -5  -7   76.49    8.90
   2  -5  -7   70.49    7.20
  -2   5   7   81.39    8.70
   1  -5  -7 1115.59   94.59
   1  -5  -7 1215.88   96.79
  -1   5   7 1102.29   96.19
   0  -5  -7 1028.20   86.99
  -1  -5  -7  284.57   23.30
   1   5   7  228.58   22.50
  -2  -5  -7  376.26   33.70
  -2  -5  -7  423.26   35.30
   2   5   7  421.46   35.10
  -3  -5  -7  254.57   21.90
  -3  -5  -7  239.48   21.90
  -3  -5  -7  264.37   23.70
   3   5   7  266.17   22.90
  -4  -5  -7  644.34   54.89
  -4  -5  -7  604.14   53.69
  -4  -5  -7  699.43   53.89
   4   5   7  592.24   54.19
  -5  -5  -7    1.30    1.60
  -5  -5  -7    3.30    1.80
  -5  -5  -7   -1.90    1.40
  -5  -5  -7   -0.80    1.40
   5   5   7    0.60    1.50
   5   5   7    1.00    1.40
  -6  -5  -7  266.17   23.00
  -6  -5  -7  243.48   23.20
   6   5   7  253.47   23.10
  -7  -5  -7   16.30    4.60
  -7  -5  -7   17.70    5.00
  -7  -5  -7   20.00    5.10
  -7  -5  -7   28.80    4.30
  -8  -5  -7   32.30    4.50
  -8  -5  -7   19.70    5.30
  -8  -5  -7   23.60    5.60
  -8  -5  -7   25.40    5.70
   8   5   7   25.20    5.10
   5  -6  -7  185.28   18.50
   5  -6  -7  192.88   16.80
  -5   6   7  144.59   16.20
  -5   6   7  183.78   18.30
   4  -6  -7   52.39    5.80
   4  -6  -7   63.39    8.00
  -4   6   7   42.50    7.30
  -4   6   7   40.00    5.50
   3  -6  -7   86.89    8.20
   3  -6  -7   93.09   10.30
  -3   6   7   75.79    8.00
  -3   6   7   86.39    9.80
   2  -6  -7  347.57   30.80
   2  -6  -7  406.06   33.60
  -2   6   7  419.66   33.20
  -2   6   7  324.77   31.10
  -1   6   7   45.70    6.00
   0  -6  -7    2.10    2.20
   0   6   7    0.70    1.60
  -1  -6  -7   85.69    9.50
   1   6   7   84.79    9.10
  -2  -6  -7 2400.06  195.98
   2   6   7 2301.57  195.58
  -3  -6  -7    1.90    1.00
  -3  -6  -7    2.20    2.00
  -3  -6  -7    1.90    0.80
  -3  -6  -7    5.20    2.10
   3   6   7    1.70    1.70
  -4  -6  -7  101.59    9.10
  -4  -6  -7   99.39   10.00
  -4  -6  -7   98.79   10.60
  -4  -6  -7   86.49    9.10
   4   6   7   92.19   10.00
  -5  -6  -7    8.10    3.00
  -5  -6  -7    7.30    2.10
  -5  -6  -7    3.90    1.80
   5   6   7    3.60    1.80
  -6  -6  -7  336.87   29.90
  -6  -6  -7  374.16   31.60
  -6  -6  -7  314.07   30.00
  -6  -6  -7  343.27   31.40
   6   6   7  306.07   29.80
   6   6   7  375.46   31.30
  -7  -6  -7   15.00    4.30
  -7  -6  -7   18.80    4.40
  -7  -6  -7   19.00    3.50
  -7  -6  -7   18.80    5.20
   7   6   7   15.60    4.50
  -8  -6  -7  142.09   15.60
  -8  -6  -7  167.98   15.40
  -8  -6  -7  138.49   16.20
   8   6   7  152.78   15.50
   4  -7  -7  120.29   15.00
  -4   7   7  132.39   16.20
  -4   7   7  155.18   13.40
   3  -7  -7   36.10    7.00
  -3   7   7   42.10    4.10
  -3   7   7   33.00    6.30
   2  -7  -7  103.29   11.90
  -2   7   7  105.39   11.40
   1  -7  -7    7.00    3.20
  -1   7   7    5.10    2.50
   0  -7  -7   34.00    6.40
   0   7   7   48.80    6.00
  -1  -7  -7  389.66   39.30
   1   7   7  498.35   39.30
  -2  -7  -7  819.02   73.89
   2   7   7  912.11   73.79
  -3  -7  -7  360.26   32.00
  -3  -7  -7  342.87   31.40
  -4  -7  -7   90.39   10.20
  -4  -7  -7  105.89    9.30
  -4  -7  -7  101.69    9.40
  -4  -7  -7   79.09   10.70
   4   7   7   91.59    9.10
   4   7   7  119.89   11.10
  -5  -7  -7  152.78   15.30
  -5  -7  -7  155.68   13.70
  -5  -7  -7  149.29   14.20
   5   7   7  136.39   14.50
   5   7   7  125.69   13.20
  -6  -7  -7    5.80    2.40
  -6  -7  -7    5.50    3.30
  -6  -7  -7   11.50    3.10
  -6  -7  -7    9.20    3.60
   6   7   7    6.90    2.70
   6   7   7    9.10    3.40
  -7  -7  -7  434.46   37.90
  -7  -7  -7  399.86   39.00
  -7  -7  -7  421.56   39.30
  -7  -7  -7  449.36   37.20
   7   7   7  398.16   38.60
   7   7   7  434.46   37.70
  -8  -7  -7  164.78   17.70
  -8  -7  -7  151.88   16.30
   8   7   7  160.58   16.30
   4  -8  -7  150.38   16.90
  -4   8   7  146.29   16.10
   3  -8  -7   12.10    4.40
  -3   8   7    7.90    5.50
   2  -8  -7  125.09   14.10
  -2   8   7  123.39   13.30
   1  -8  -7   10.60    3.90
  -1   8   7    8.20    3.00
   0  -8  -7    2.40    2.50
   0   8   7    6.70    2.70
  -1  -8  -7  999.30   83.79
   1   8   7  953.60   83.09
  -2  -8  -7   -1.90    1.90
  -2  -8  -7   -2.40    1.70
   2   8   7    0.90    1.70
  -3  -8  -7  286.97   27.10
   3   8   7  290.27   26.60
  -4  -8  -7  100.19   10.70
  -4  -8  -7   99.29    9.10
  -4  -8  -7   87.79   11.00
   4   8   7   92.09    8.90
   4   8   7   95.69   10.70
  -5  -8  -7  232.68   20.80
  -5  -8  -7  253.77   21.80
  -5  -8  -7  238.98   23.00
   5   8   7  234.28   22.40
   5   8   7  204.18   20.40
  -6  -8  -7    3.00    2.30
  -6  -8  -7   -2.30    2.50
  -6  -8  -7    2.40    3.10
   6   8   7    0.90    2.30
   6   8   7    0.40    1.70
  -7  -8  -7  262.57   23.90
  -7  -8  -7  254.77   26.10
  -7  -8  -7  248.18   26.10
   7   8   7  283.37   24.40
   7   8   7  256.57   25.80
   3  -9  -7   41.80    7.80
  -3   9   7   28.80    6.20
   1  -9  -7  212.18   20.10
  -1   9   7  168.78   18.40
   0  -9  -7    5.90    3.10
   0  -9  -7   11.00    4.20
   0   9   7    5.30    3.00
  -1  -9  -7  123.09   13.60
  -1  -9  -7  123.49   13.70
   1   9   7  117.69   12.90
  -2  -9  -7    8.60    3.70
  -2  -9  -7    6.40    3.20
   2   9   7   10.10    3.50
  -3  -9  -7   31.60    5.90
  -3  -9  -7   30.60    6.10
   3   9   7   26.20    5.40
  -4  -9  -7  278.97   26.30
  -4  -9  -7  275.97   24.20
  -4  -9  -7  262.97   26.90
   4   9   7  267.87   26.30
   4   9   7  301.57   24.10
  -5  -9  -7  245.48   20.80
   5   9   7  182.28   18.90
   5   9   7  237.28   23.30
  -6  -9  -7  110.49   11.50
  -6  -9  -7  115.09   13.20
  -6  -9  -7  114.29   13.60
   6   9   7   84.69   10.50
   6   9   7  122.49   13.10
   1 -10  -7  268.97   25.00
   1 -10  -7  259.87   25.90
  -1  10   7  238.98   24.50
   0 -10  -7    0.30    4.00
   0 -10  -7    0.80    2.90
   0  10   7    3.10    2.70
  -1 -10  -7  116.79   13.50
  -1 -10  -7  117.29   13.80
  -2 -10  -7   -2.30    2.60
  -2 -10  -7   -2.90    2.20
  -3 -10  -7    2.30    2.80
  -3 -10  -7   -4.80    2.40
   3  10   7   -1.30    2.10
  -4 -10  -7    4.20    3.10
  -4 -10  -7    3.10    3.40
   4  10   7   -3.20    2.30
  -5 -10  -7   19.30    5.70
  -5 -10  -7   27.00    5.80
   5  10   7   25.50    5.90
   0   5  -8  184.68   19.70
   0   5  -8  191.78   18.10
   0  -5   8  169.78   17.70
   1  -5   8    0.00    2.90
   2  -5   8  132.69   14.40
  -3   5  -8    1.90    2.30
   2   4  -8    8.20    4.20
   1   4  -8   24.50    6.10
   1   4  -8   23.20    4.60
  -1  -4   8   28.90    4.90
   0   4  -8    8.10    2.90
   0   4  -8    1.30    3.50
   0  -4   8    2.10    2.00
   1  -4   8   56.09    7.70
  -4   4  -8   63.69    8.90
  -5   4  -8    1.20    3.20
   5  -4   8   -3.30    2.10
  -6   4  -8  197.78   20.00
   6  -4   8  187.08   19.60
   3   3  -8   13.20    3.50
   3   3  -8   24.30    5.70
  -3  -3   8   22.80    4.20
   2   3  -8   84.39    9.80
   2   3  -8  126.29   12.30
  -2  -3   8   95.99    9.70
   1   3  -8    3.20    2.10
   1   3  -8    5.60    3.00
  -1  -3   8    3.60    2.50
  -1  -3   8    1.10    1.10
   0   3  -8   41.10    5.80
   0   3  -8   35.40    7.10
   0  -3   8   45.00    6.00
   1  -3   8   13.00    3.60
   2  -3   8   13.10    3.70
  -4   3  -8   20.00    5.40
   4  -3   8   23.20    5.20
  -5   3  -8  222.28   21.40
   5  -3   8  205.98   20.90
  -7   3  -8  112.69   13.20
   7  -3   8  113.99   12.90
   3   2  -8   62.29    7.90
   3   2  -8   50.89    6.20
  -3  -2   8   45.50    6.60
   2   2  -8    2.20    1.90
   2   2  -8    7.50    3.00
  -2  -2   8    5.80    2.00
   1   2  -8  160.48   15.50
   1   2  -8  133.09   14.10
  -1  -2   8  154.18   13.30
   0   2  -8  473.95   38.70
   0  -2   8  408.86   38.40
  -1   2  -8  383.26   32.10
   1  -2   8  298.27   32.80
   3  -2   8   28.10    5.10
  -4   2  -8  124.89   13.00
   4  -2   8  110.59   12.40
  -5   2  -8   -0.10    2.30
   5  -2   8    0.20    1.80
  -6   2  -8  135.59   14.30
   6  -2   8  127.99   14.10
  -7   2  -8  363.06   33.00
  -7   2  -8  299.57   29.50
   7  -2   8  357.16   31.40
   4   1  -8   83.49   10.50
   4   1  -8   68.69    7.90
   3   1  -8   -2.50    1.70
   3   1  -8    4.30    1.90
  -3  -1   8    2.00    2.00
   2   1  -8  167.88   14.90
   2   1  -8  132.49   13.40
  -2  -1   8  134.99   13.40
   1   1  -8   31.80    4.10
   1   1  -8   43.10    5.50
   1   1  -8   27.70    4.30
  -1  -1   8   28.90    4.00
  -1  -1   8   43.30    4.50
   0   1  -8   76.19    8.10
   0  -1   8   78.19    8.10
   0  -1   8   68.49    6.50
  -1   1  -8   33.50    4.80
   1  -1   8   32.40    4.80
  -2   1  -8  374.66   31.30
   2  -1   8  323.57   30.90
  -3   1  -8 1540.85  129.99
  -4   1  -8   49.60    6.10
  -4   1  -8   52.19    7.00
   4  -1   8   57.89    7.00
  -5   1  -8  464.35   38.80
   5  -1   8  401.76   38.20
  -6   1  -8   87.59    7.90
  -6   1  -8   83.19    7.90
  -6   1  -8   88.59   10.10
  -6   1  -8   78.79    7.90
   6  -1   8   73.59    9.50
  -7   1  -8    1.70    2.60
  -7   1  -8    1.90    1.60
   7  -1   8    4.50    2.90
  -8   1  -8  223.68   23.50
  -8   1  -8  252.67   22.00
   4   0  -8  793.82   79.09
   4   0  -8  947.81   80.59
  -4   0   8 1098.19   80.69
   3   0  -8 1180.38   86.39
   3   0  -8  943.31   84.99
  -3   0   8  920.41   85.29
   2   0  -8  123.19   12.00
   2   0  -8  122.39   11.30
  -2   0   8  100.89   11.20
   1   0  -8   84.19    9.50
   1   0  -8   94.49    9.30
  -1   0   8   91.19    8.80
   0   0  -8   18.00    3.80
   0   0  -8    8.70    1.90
   0   0  -8   13.00    2.80
   0   0   8    9.00    1.70
  -1   0  -8    4.20    0.90
  -1   0  -8    2.70    1.80
   1   0   8    1.40    1.70
  -2   0  -8  119.79   11.70
   2   0   8  110.49   11.60
  -3   0  -8  813.72   68.79
  -3   0  -8  786.12   68.39
   3   0   8  808.72   68.49
  -4   0  -8 1009.10   84.69
  -4   0  -8  945.81   82.29
  -4   0  -8  955.60   82.39
   4   0   8 1108.89   86.09
  -5   0  -8  304.77   28.10
  -5   0  -8  335.17   28.10
   5   0   8  363.36   30.10
  -6   0  -8  288.67   27.10
  -6   0  -8  304.57   27.30
  -6   0  -8  324.17   27.20
  -6   0  -8  320.17   28.90
   6   0   8  334.97   28.70
  -7   0  -8   12.00    3.90
  -7   0  -8   13.20    3.10
  -7   0  -8   13.10    2.70
   7   0   8   15.80    4.00
  -8   0  -8  346.57   29.20
  -8   0  -8  315.17   31.70
   8   0   8  299.67   29.30
   5  -1  -8  151.88   16.40
   5  -1  -8  187.18   17.60
  -5   1   8  183.08   17.70
   4  -1  -8  119.09   12.60
   4  -1  -8  107.29   11.80
  -4   1   8  127.89   12.90
   3  -1  -8  213.18   19.60
   3  -1  -8  225.58   20.10
  -3   1   8  197.78   19.70
   2  -1  -8  365.56   28.80
   2  -1  -8  294.97   28.60
  -2   1   8  310.87   28.60
   1  -1  -8 6258.87  553.04
   1  -1  -8 7239.28  553.14
   1  -1  -8 6783.42  553.04
  -1   1   8 6497.35  552.64
   0  -1  -8  245.58   21.20
   0  -1  -8  250.27   20.80
   0  -1  -8  211.68   21.20
   0   1   8  230.68   20.40
  -1  -1  -8  364.96   30.40
  -1  -1  -8  342.27   29.50
   1   1   8  333.27   29.20
  -2  -1  -8   76.19    7.50
  -2  -1  -8   91.99    8.90
   2   1   8  101.29    9.10
   2   1   8   74.39    7.30
  -3  -1  -8   50.39    5.20
  -3  -1  -8   62.19    6.80
  -3  -1  -8   52.19    5.30
  -3  -1  -8   67.09    7.00
   3   1   8   48.50    5.20
   3   1   8   70.39    6.90
  -4  -1  -8   12.50    2.00
  -4  -1  -8   11.00    2.90
  -4  -1  -8    9.70    2.00
  -4  -1  -8   10.20    3.20
   4   1   8   14.60    3.20
  -5  -1  -8  134.19   14.80
  -5  -1  -8  150.18   13.90
  -5  -1  -8  140.39   15.60
  -5  -1  -8  172.38   13.90
   5   1   8  153.38   15.00
  -6  -1  -8 1389.46  123.09
  -6  -1  -8 1579.64  123.09
  -6  -1  -8 1519.85  123.99
  -6  -1  -8 1432.46  124.09
  -6  -1  -8 1352.56  123.09
   6   1   8 1569.24  123.99
  -7  -1  -8  740.23   63.89
  -7  -1  -8  732.73   62.69
  -7  -1  -8  688.33   63.89
   7   1   8  783.82   63.49
  -8  -1  -8    3.00    2.20
  -8  -1  -8    7.50    3.40
  -8  -1  -8    4.70    2.60
  -8  -1  -8    6.00    2.80
   8   1   8    8.60    3.30
  -9  -1  -8   47.20    8.60
   9   1   8   50.49    7.20
   5  -2  -8 1160.08   88.19
   5  -2  -8  994.00   88.19
  -5   2   8  944.81   88.39
   4  -2  -8   84.49    9.80
   4  -2  -8   96.39   10.00
  -4   2   8   91.49   10.40
   3  -2  -8    1.40    1.90
   3  -2  -8    1.50    1.90
  -3   2   8    5.70    2.70
   2  -2  -8  925.01   85.59
   2  -2  -8 1145.19   86.19
  -2   2   8  992.20   85.99
   1  -2  -8  409.56   37.50
   1  -2  -8  469.05   37.90
  -1   2   8  431.46   37.60
   0  -2  -8 3077.29  244.18
   0  -2  -8 3003.50  244.28
   0  -2  -8 3019.00  244.18
   0   2   8 2682.03  243.68
  -1  -2  -8 3596.74  307.47
  -1  -2  -8 4006.20  308.07
   1   2   8 3590.94  307.17
   1   2   8 3684.83  307.67
  -2  -2  -8 1872.41  154.38
  -2  -2  -8 2042.40  155.28
   2   2   8 1661.13  153.98
   2   2   8 1876.91  154.78
  -3  -2  -8    1.10    1.30
  -3  -2  -8    1.10    1.40
  -3  -2  -8    2.00    1.00
   3   2   8    0.50    1.00
   3   2   8    0.70    1.40
  -4  -2  -8 1187.68   91.79
  -4  -2  -8 1130.39   91.69
  -4  -2  -8 1011.00   90.89
  -4  -2  -8 1098.29   90.79
   4   2   8 1126.09   91.59
   4   2   8  980.50   90.69
  -5  -2  -8   95.39   10.30
  -5  -2  -8  100.69   10.80
  -5  -2  -8  100.39   10.50
  -5  -2  -8  104.69    9.80
   5   2   8   94.39   10.20
  -6  -2  -8   49.00    6.50
  -6  -2  -8   50.79    6.30
  -6  -2  -8   50.09    6.40
  -7  -2  -8  206.38   19.10
  -7  -2  -8  187.18   18.90
  -7  -2  -8  213.48   19.70
   7   2   8  192.38   18.80
  -8  -2  -8  326.27   31.10
  -8  -2  -8  361.06   32.10
  -8  -2  -8  342.87   31.50
  -8  -2  -8  337.97   32.20
   8   2   8  376.36   31.50
  -9  -2  -8  174.78   17.50
  -9  -2  -8  183.28   17.30
  -9  -2  -8  181.18   18.60
   9   2   8  166.28   17.10
   5  -3  -8   -1.30    2.30
   5  -3  -8   -2.40    1.80
  -5   3   8   -2.00    2.30
   4  -3  -8   20.40    4.30
  -4   3   8   16.20    4.20
   3  -3  -8  262.17   23.60
   3  -3  -8  216.18   21.90
  -3   3   8  258.87   22.80
   2  -3  -8  267.47   23.40
   2  -3  -8  239.08   22.60
  -2   3   8  260.77   23.30
   1  -3  -8   13.10    2.60
   1  -3  -8   13.50    3.20
  -1   3   8   19.20    3.50
  -1   3   8   12.60    2.80
   0  -3  -8   20.20    2.90
   0  -3  -8   19.20    3.80
   0   3   8   24.40    3.50
  -1  -3  -8 1249.07  106.99
  -1  -3  -8 1196.08  107.09
   1   3   8 1362.66  107.49
   1   3   8 1309.87  106.59
  -2  -3  -8 2769.52  223.28
   2   3   8 2579.74  222.58
   2   3   8 2719.03  222.78
  -3  -3  -8 8505.85  683.53
   3   3   8 7744.23  683.13
   3   3   8 8598.04  683.53
  -4  -3  -8  101.39   10.90
  -4  -3  -8  109.79   10.70
  -4  -3  -8  110.69   11.00
  -4  -3  -8  104.59   10.70
   4   3   8  120.99   10.70
  -5  -3  -8   87.89    9.80
  -5  -3  -8   88.79    9.80
  -5  -3  -8  101.79   10.30
   5   3   8  104.69   10.00
   5   3   8   92.49    9.70
  -6  -3  -8  197.68   19.20
  -6  -3  -8  210.18   19.50
  -6  -3  -8  195.28   19.30
  -6  -3  -8  201.98   19.10
   6   3   8  221.38   19.20
  -7  -3  -8   74.19    9.20
  -7  -3  -8   88.09    9.80
  -7  -3  -8   88.49    9.40
  -7  -3  -8   77.79    9.50
   7   3   8   77.99    9.60
  -8  -3  -8  223.98   20.60
  -8  -3  -8  197.18   20.80
  -8  -3  -8  217.78   20.10
   8   3   8  205.08   19.70
  -9  -3  -8   -2.80    2.30
  -9  -3  -8   -4.30    3.00
  -9  -3  -8   -1.60    2.30
   9   3   8   -0.70    2.50
   5  -4  -8   10.10    3.80
   5  -4  -8    6.80    2.90
  -5   4   8    9.60    4.00
   4  -4  -8   70.09    8.40
   4  -4  -8   51.39    6.80
  -4   4   8   58.49    7.90
   3  -4  -8   16.00    4.00
   3  -4  -8   13.30    3.00
  -3   4   8   17.20    4.00
   2  -4  -8   12.10    2.60
  -2   4   8   16.50    3.80
  -2   4   8   12.80    2.80
   1  -4  -8  594.14   54.09
   1  -4  -8  576.14   55.19
  -1   4   8  666.43   55.19
  -1   4   8  736.23   54.39
   0  -4  -8  225.68   22.90
   0  -4  -8  300.57   24.50
   0   4   8  280.57   23.10
   0   4   8  279.77   23.90
  -1  -4  -8  516.05   49.99
  -1  -4  -8  627.34   51.29
   1   4   8  666.93   50.19
   1   4   8  583.64   50.69
  -2  -4  -8  519.45   48.10
  -2  -4  -8  572.74   49.00
   2   4   8  627.24   48.20
   2   4   8  565.74   48.60
  -3  -4  -8  114.19   10.80
  -3  -4  -8  111.19   11.40
   3   4   8  118.79   11.10
  -4  -4  -8   31.70    4.40
  -4  -4  -8   44.10    5.10
   4   4   8   30.40    4.50
  -5  -4  -8 3083.99  262.47
  -5  -4  -8 3081.79  261.97
  -5  -4  -8 3186.78  262.07
  -5  -4  -8 3105.09  263.27
   5   4   8 3329.77  263.17
  -6  -4  -8  127.99   13.90
  -6  -4  -8  136.59   13.70
  -6  -4  -8  136.99   13.40
  -6  -4  -8  146.89   14.20
   6   4   8  135.79   13.70
  -7  -4  -8    8.40    3.30
  -7  -4  -8   12.00    3.40
  -7  -4  -8    6.70    3.80
  -7  -4  -8    5.90    2.60
  -8  -4  -8   41.60    7.40
  -8  -4  -8   41.90    7.30
  -8  -4  -8   58.19    6.80
   4  -5  -8   58.79    7.10
   4  -5  -8   63.69    8.40
  -4   5   8   69.39    8.70
   3  -5  -8  235.28   22.20
   3  -5  -8  288.97   24.30
  -3   5   8  242.78   23.70
   2  -5  -8    3.00    2.70
   2  -5  -8    2.90    1.40
  -2   5   8    0.80    1.50
  -2   5   8    2.00    2.20
   1  -5  -8  180.48   16.30
   1  -5  -8  147.19   14.00
  -1   5   8  163.38   13.90
  -1   5   8  158.48   15.40
   0  -5  -8   28.90    5.00
   0  -5  -8   28.50    2.60
   0   5   8   16.90    3.80
   0   5   8   18.10    2.90
  -1  -5  -8   67.29    6.10
  -1  -5  -8   72.09    8.00
   1   5   8   65.79    7.50
  -2  -5  -8   29.10    3.20
  -2  -5  -8   33.70    4.80
   2   5   8   28.80    4.30
  -3  -5  -8   86.39    7.70
  -3  -5  -8   78.29    8.50
  -3  -5  -8   71.59    7.50
  -4  -5  -8  133.09   12.20
  -4  -5  -8  140.79   12.30
  -4  -5  -8  134.99   13.30
  -4  -5  -8  117.59   12.50
   4   5   8  118.49   12.50
  -5  -5  -8  534.55   49.40
  -5  -5  -8  536.35   48.70
  -5  -5  -8  537.45   49.30
  -5  -5  -8  648.24   48.90
   5   5   8  573.64   49.10
  -6  -5  -8   73.89    9.60
  -6  -5  -8   61.19    7.60
  -6  -5  -8   56.99    7.30
  -6  -5  -8   72.09    8.50
  -7  -5  -8  659.23   55.39
  -7  -5  -8  664.83   54.79
  -7  -5  -8  638.04   55.29
  -7  -5  -8  641.94   53.89
   7   5   8  524.25   54.79
  -8  -5  -8   97.19   11.80
  -8  -5  -8  104.69   11.70
   8   5   8  101.79   11.50
   4  -6  -8    4.70    3.10
   3  -6  -8  134.39   13.00
   3  -6  -8  148.89   15.50
  -3   6   8  154.78   15.20
   2  -6  -8   13.20    3.80
   2  -6  -8   12.10    1.90
  -2   6   8   10.60    1.80
  -2   6   8   10.60    1.80
  -2   6   8   14.70    3.80
   1  -6  -8  765.92   72.39
  -1   6   8  922.71   72.29
   0  -6  -8  820.12   73.79
   0   6   8  904.81   73.59
   1   6   8   57.39    6.80
  -2  -6  -8    9.10    2.90
   2   6   8    8.80    2.60
  -3  -6  -8  277.17   23.50
  -3  -6  -8  277.87   23.60
  -3  -6  -8  267.37   25.20
   3   6   8  290.27   25.20
  -4  -6  -8  451.05   35.10
  -4  -6  -8  415.86   35.20
  -4  -6  -8  400.66   36.20
  -4  -6  -8  400.86   36.80
   4   6   8  376.36   36.00
  -5  -6  -8  315.47   28.70
  -5  -6  -8  324.77   29.70
  -5  -6  -8  308.67   28.30
   5   6   8  339.07   29.20
  -6  -6  -8  147.39   14.90
  -6  -6  -8  157.98   16.10
  -6  -6  -8  150.98   14.90
  -6  -6  -8  167.18   16.30
   6   6   8  157.58   15.70
   6   6   8  145.79   14.60
  -7  -6  -8   75.09    8.30
  -7  -6  -8   66.39    9.40
  -7  -6  -8   57.99    9.00
  -7  -6  -8   71.99    9.20
   7   6   8   62.59    8.60
  -8  -6  -8  159.48   18.80
  -8  -6  -8  204.88   17.80
  -8  -6  -8  189.68   18.50
   8   6   8  172.38   18.10
   4  -7  -8  103.69   13.00
  -4   7   8  107.89   12.50
   3  -7  -8  528.75   46.50
  -3   7   8  500.45   45.70
   2  -7  -8   60.39    8.40
  -2   7   8   62.79    8.20
   1  -7  -8   -1.60    1.70
  -1   7   8    0.60    2.00
   0  -7  -8  541.25   51.69
   0   7   8  638.94   51.49
  -1  -7  -8  189.28   19.40
   1   7   8  212.18   19.20
  -2  -7  -8 1128.39   99.29
   2   7   8 1213.58   99.09
  -3  -7  -8  380.96   35.90
  -3  -7  -8  402.26   36.40
   3   7   8  422.06   35.80
  -4  -7  -8 1323.77  113.69
  -4  -7  -8 1276.07  113.59
  -4  -7  -8 1434.06  116.19
   4   7   8 1459.95  115.59
  -5  -7  -8  269.57   25.50
  -5  -7  -8  257.77   23.60
  -5  -7  -8  265.07   24.60
   5   7   8  275.27   25.00
  -6  -7  -8   80.39    9.50
  -6  -7  -8   96.99   10.10
  -6  -7  -8   76.59   10.40
  -6  -7  -8   85.59   10.90
   6   7   8  100.19   10.70
  -7  -7  -8   39.20    5.50
  -7  -7  -8   32.30    6.70
  -7  -7  -8   30.40    6.60
  -7  -7  -8   30.60    6.80
   7   7   8   29.20    6.30
   3  -8  -8   94.49   12.00
   2  -8  -8  119.89   13.50
  -2   8   8  104.59   12.30
   1  -8  -8  307.27   28.50
  -1   8   8  288.37   27.50
   0  -8  -8   11.20    3.80
   0   8   8   10.00    3.30
  -1  -8  -8  171.28   16.10
   1   8   8  132.29   14.70
  -2  -8  -8  371.56   32.60
  -2  -8  -8  368.76   32.40
   2   8   8  317.77   31.40
  -3  -8  -8 1849.21  145.19
  -3  -8  -8 1709.83  144.39
   3   8   8 1593.94  143.99
  -4  -8  -8    2.10    2.50
  -4  -8  -8   -0.60    0.90
  -4  -8  -8   16.90    4.20
   4   8   8   -2.50    1.70
  -5  -8  -8   56.39    6.90
  -5  -8  -8   42.70    7.90
   5   8   8   39.70    7.00
  -6  -8  -8    5.70    3.60
  -6  -8  -8    4.60    3.90
  -6  -8  -8    6.80    3.50
   6   8   8    8.20    3.30
  -7  -8  -8   56.79    8.20
  -7  -8  -8   50.39    9.40
  -7  -8  -8   65.09    7.80
  -7  -8  -8   56.09    9.50
   7   8   8   50.79    8.90
   2  -9  -8  283.77   27.30
  -2   9   8  262.77   26.10
   0  -9  -8   -1.80    2.30
   0   9   8   12.30    3.70
  -1  -9  -8   17.40    5.00
  -1  -9  -8   24.10    5.20
   1   9   8   14.10    4.10
  -2  -9  -8   16.90    4.70
  -2  -9  -8   15.30    4.70
   2   9   8   18.80    4.40
  -3  -9  -8  128.69   13.70
  -3  -9  -8  124.39   13.30
   3   9   8   96.49   12.10
  -4  -9  -8   28.70    6.50
  -4  -9  -8   40.20    6.80
   4   9   8   30.40    6.00
  -5  -9  -8  283.87   24.80
  -5  -9  -8  235.58   25.20
   5   9   8  246.08   26.20
  -6  -9  -8  246.88   22.30
  -6  -9  -8  224.48   23.70
   6   9   8  217.28   22.90
   1 -10  -8    4.40    3.60
  -1  10   8    7.10    3.80
   0 -10  -8  681.63   61.79
   0 -10  -8  704.13   61.69
  -1 -10  -8    1.60    3.20
   1  10   8   -0.60    2.50
  -2 -10  -8   13.20    4.50
   2  10   8    0.70    2.80
  -3 -10  -8   -3.20    2.20
  -3 -10  -8    1.30    2.80
   3  10   8   -3.20    2.00
  -4 -10  -8   -0.90    2.80
  -4 -10  -8   -0.40    3.00
   4  10   8   -1.20    2.20
   0   4  -9    2.60    3.90
   0   4  -9    1.10    3.00
   0  -4   9    3.90    2.50
  -1   4  -9  152.58   15.30
   1  -4   9  134.29   14.70
   2  -4   9   79.49   10.00
   3  -4   9   23.90    5.50
   1   3  -9   74.69    8.60
   1   3  -9   69.69    9.60
   0   3  -9    3.00    2.70
   0   3  -9    5.10    4.40
   0  -3   9    0.80    2.20
  -1   3  -9   -3.50    2.90
  -1   3  -9    0.20    2.00
   1  -3   9   -0.80    2.00
   2  -3   9    7.70    3.00
  -4   3  -9   -1.60    2.70
   4  -3   9    4.50    3.10
  -5   3  -9   26.60    6.20
   5  -3   9   15.60    4.80
  -6   3  -9   16.10    4.80
   6  -3   9   18.40    5.10
   2   2  -9    8.80    3.00
   2   2  -9    3.30    5.50
  -2  -2   9    1.70    3.20
   1   2  -9   26.10    4.80
   1   2  -9   32.20    6.10
   0   2  -9   -0.40    2.10
   0   2  -9   -1.70    2.10
   0  -2   9    0.00    1.90
  -1   2  -9  326.67   28.70
   1  -2   9  302.57   28.50
  -2   2  -9   30.30    5.50
   2  -2   9   30.00    5.40
  -4   2  -9    5.50    3.50
   4  -2   9   12.60    3.70
  -5   2  -9  173.28   17.00
   5  -2   9  147.79   16.20
   6  -2   9   28.90    5.80
  -7   2  -9   65.09    9.00
   7  -2   9   56.09    8.30
  -3  -1   9   25.90    4.80
   2   1  -9  175.18   14.50
   2   1  -9  157.18   15.30
  -2  -1   9  115.99   13.50
   1   1  -9    3.50    2.60
   1   1  -9    5.40    2.20
  -1  -1   9    3.80    1.70
   0   1  -9   70.39    8.10
   0   1  -9   76.19    9.20
   0  -1   9   70.89    8.00
   0  -1   9   65.29    6.40
  -1   1  -9   18.60    4.00
   1  -1   9   12.90    3.40
  -2   1  -9  180.48   17.40
   2  -1   9  172.78   17.20
  -3   1  -9  114.39   12.40
   3  -1   9  118.99   12.40
  -4   1  -9   87.59   10.20
   4  -1   9   75.49    9.40
  -5   1  -9  163.98   16.70
   5  -1   9  162.38   16.40
  -6   1  -9   18.60    4.80
  -6   1  -9   14.60    2.90
   6  -1   9   13.30    3.90
  -7   1  -9   50.09    7.50
   3   0  -9   44.00    6.00
   3   0  -9   33.40    6.00
  -3   0   9   23.70    4.90
   2   0  -9  155.68   15.30
  -2   0   9  145.49   14.20
   1   0  -9   12.30    3.00
   1   0  -9   17.40    3.90
   0   0  -9  323.17   26.80
   0   0   9  303.17   26.60
  -1   0  -9  117.89   11.00
  -1   0  -9   98.59    8.80
   1   0   9   98.49   10.60
  -2   0  -9   14.30    3.60
   2   0   9    8.80    2.80
  -3   0  -9  107.79   11.50
   3   0   9  104.99   11.20
  -4   0  -9  174.58   18.10
  -4   0  -9  213.18   18.80
   4   0   9  179.58   18.10
  -5   0  -9  249.28   23.90
  -5   0  -9  278.57   24.40
   5   0   9  239.48   23.70
  -6   0  -9  149.49   13.80
  -6   0  -9  162.78   14.70
  -6   0  -9  160.68   16.10
   6   0   9  152.48   15.70
  -7   0  -9   32.80    6.90
  -7   0  -9   39.00    5.70
   7   0   9   44.00    6.20
  -8   0  -9  410.56   38.40
  -8   0  -9  408.76   37.70
   4  -1  -9  369.66   29.90
   4  -1  -9  340.27   30.30
  -4   1   9  276.77   29.70
   3  -1  -9    2.60    2.00
   3  -1  -9   -1.70    1.60
  -3   1   9   -2.30    2.20
   2  -1  -9   89.29    9.00
   2  -1  -9   70.69    9.00
  -2   1   9   69.49    8.20
   1  -1  -9  164.88   15.50
  -1   1   9  156.78   14.80
   0  -1  -9 1414.96  116.79
   0  -1  -9 1490.15  117.39
   0  -1  -9 1389.06  115.79
   0   1   9 1273.97  115.39
  -1  -1  -9  406.36   35.60
  -1  -1  -9  487.35   40.00
   1   1   9  399.86   35.40
  -2  -1  -9  197.78   16.90
  -2  -1  -9  245.58   20.10
   2   1   9  175.58   16.70
   2   1   9  196.88   19.40
  -3  -1  -9  209.48   18.80
  -3  -1  -9  193.98   16.80
   3   1   9  187.28   18.40
  -4  -1  -9   28.40    3.10
  -4  -1  -9   29.00    3.10
  -4  -1  -9   31.80    5.30
  -4  -1  -9   24.90    4.80
   4   1   9   21.90    4.50
  -5  -1  -9    1.40    2.20
  -5  -1  -9    3.50    1.30
  -5  -1  -9    2.00    2.10
  -5  -1  -9    2.70    1.30
   5   1   9    3.80    2.30
  -6  -1  -9  160.28   16.10
  -6  -1  -9  167.48   15.80
  -6  -1  -9  179.18   17.30
  -6  -1  -9  184.28   17.20
  -6  -1  -9  173.68   15.90
   6   1   9  165.18   16.70
  -7  -1  -9   92.59   10.70
  -7  -1  -9   93.29    9.50
  -7  -1  -9   85.29    9.30
  -7  -1  -9   82.89   10.10
   7   1   9   89.69   10.20
  -8  -1  -9   53.79    7.70
  -8  -1  -9   53.29    7.00
   8   1   9   47.80    7.00
   4  -2  -9   53.19    7.30
   4  -2  -9   59.89    7.60
  -4   2   9   52.99    7.90
   3  -2  -9  176.08   16.60
   3  -2  -9  170.88   16.60
  -3   2   9  160.68   16.50
   2  -2  -9   29.80    4.30
  -2   2   9   21.70    4.20
   1  -2  -9    8.50    2.40
  -1   2   9    4.30    2.00
   0  -2  -9  463.35   38.40
   0  -2  -9  492.65   39.50
   0  -2  -9  429.86   38.50
   0   2   9  401.06   37.80
  -1  -2  -9  795.62   64.79
  -1  -2  -9  783.12   65.39
   1   2   9  728.73   64.39
  -2  -2  -9  590.34   49.10
  -2  -2  -9  650.93   51.19
   2   2   9  522.35   48.80
  -3  -2  -9  187.38   18.90
  -3  -2  -9  223.88   17.70
   3   2   9  184.78   17.40
  -4  -2  -9  424.66   34.60
  -4  -2  -9  428.06   34.90
  -4  -2  -9  385.66   35.70
  -4  -2  -9  381.36   35.60
   4   2   9  451.95   36.00
   4   2   9  363.46   34.50
  -5  -2  -9  288.97   28.50
  -5  -2  -9  288.17   27.70
  -5  -2  -9  314.67   28.60
  -5  -2  -9  329.67   27.60
   5   2   9  367.26   28.90
  -6  -2  -9  421.16   38.60
  -6  -2  -9  402.66   37.90
  -6  -2  -9  457.55   39.10
  -6  -2  -9  414.66   38.20
   6   2   9  495.35   38.80
  -7  -2  -9   22.60    4.90
  -7  -2  -9   21.80    4.90
  -7  -2  -9   19.10    3.90
  -7  -2  -9   22.20    4.40
   7   2   9   18.80    4.00
  -8  -2  -9  281.27   26.10
  -8  -2  -9  271.67   26.60
  -8  -2  -9  297.47   25.80
   8   2   9  267.37   25.70
   4  -3  -9   22.20    4.90
   4  -3  -9   26.70    5.50
  -4   3   9   24.10    5.30
   3  -3  -9  603.54   51.89
   3  -3  -9  598.64   52.29
  -3   3   9  599.84   52.29
   2  -3  -9   16.40    3.80
   2  -3  -9   13.10    3.10
  -2   3   9   16.10    3.50
   1  -3  -9   79.79    8.20
   1  -3  -9   63.39    7.20
  -1   3   9   66.69    7.50
   0  -3  -9 3517.25  266.67
   0   3   9 3227.88  267.87
   0   3   9 2912.71  266.57
  -1  -3  -9  152.38   13.70
  -1  -3  -9  122.29   12.00
   1   3   9  139.89   12.00
   1   3   9  100.89   11.50
  -2  -3  -9   13.60    3.10
  -2  -3  -9   13.00    2.90
   2   3   9   18.80    3.30
  -3  -3  -9  133.59   12.10
  -3  -3  -9  120.39   12.50
  -4  -3  -9   78.99    7.40
  -4  -3  -9   60.39    7.70
  -4  -3  -9   66.79    7.70
  -4  -3  -9   73.99    7.50
   4   3   9   62.59    7.10
  -5  -3  -9  100.29   11.20
  -5  -3  -9  118.09   11.50
  -5  -3  -9  109.69   11.00
   5   3   9  125.19   11.50
   5   3   9   93.19   10.50
  -6  -3  -9   99.59   10.70
  -6  -3  -9   85.49   10.30
  -6  -3  -9   99.29   11.50
  -6  -3  -9  102.89   10.60
   6   3   9   97.59   10.40
  -7  -3  -9  219.58   21.30
  -7  -3  -9  225.68   21.00
  -7  -3  -9  220.88   21.20
  -7  -3  -9  210.58   21.00
   7   3   9  226.68   20.70
  -8  -3  -9  534.95   47.40
  -8  -3  -9  495.25   47.50
  -8  -3  -9  561.64   47.10
   8   3   9  545.95   46.70
   4  -4  -9    3.90    2.50
   4  -4  -9   10.30    3.60
  -4   4   9    3.70    2.90
   3  -4  -9    5.30    2.30
   3  -4  -9    8.80    3.20
  -3   4   9    1.50    2.40
   2  -4  -9   39.00    5.10
   2  -4  -9   44.40    6.20
  -2   4   9   47.00    6.10
   1  -4  -9  298.87   24.40
   1  -4  -9  241.68   22.70
  -1   4   9  275.07   22.90
  -1   4   9  231.08   23.30
   0  -4  -9  900.21   78.59
   0  -4  -9  908.91   77.39
   0   4   9  905.21   78.09
   0   4   9  984.20   77.49
  -1  -4  -9  349.96   32.80
  -1  -4  -9  396.76   34.20
   1   4   9  437.06   33.20
   1   4   9  362.46   33.40
  -2  -4  -9 2816.22  235.08
   2   4   9 2860.41  235.38
  -3  -4  -9 1058.19   82.19
  -3  -4  -9  913.71   82.59
   3   4   9  954.70   81.99
  -4  -4  -9  112.29   11.90
   4   4   9  103.89   10.60
  -5  -4  -9 1707.23  128.69
  -5  -4  -9 1483.75  128.79
  -5  -4  -9 1534.85  128.59
   5   4   9 1402.36  128.09
  -6  -4  -9    6.00    2.30
  -6  -4  -9    4.40    2.50
  -6  -4  -9    6.90    2.60
   6   4   9    5.40    2.30
  -7  -4  -9   35.00    6.20
  -7  -4  -9   34.80    5.80
  -7  -4  -9   37.00    6.50
  -7  -4  -9   32.40    6.00
  -8  -4  -9  351.96   30.50
  -8  -4  -9  327.77   31.00
  -8  -4  -9  322.97   31.10
   4  -5  -9  627.34   53.19
   4  -5  -9  630.14   54.89
  -4   5   9  601.44   54.69
   3  -5  -9    3.60    1.80
   3  -5  -9    0.80    2.20
  -3   5   9    5.10    2.80
   2  -5  -9   23.00    4.90
   2  -5  -9   23.80    5.00
  -2   5   9   24.40    5.20
  -2   5   9   24.70    4.80
   1  -5  -9   78.79    9.00
   1  -5  -9   67.59    7.20
  -1   5   9   80.49    7.30
  -1   5   9   76.09    9.40
   0  -5  -9   11.50    2.00
   0  -5  -9   13.10    3.50
   0   5   9   15.20    2.30
   0   5   9   13.70    3.10
  -1  -5  -9  703.63   55.49
  -1  -5  -9  643.84   55.19
  -1  -5  -9  636.04   56.99
  -2  -5  -9   68.19    6.30
  -2  -5  -9   56.19    7.30
   2   5   9   62.79    7.20
  -3  -5  -9  490.15   47.10
  -3  -5  -9  603.34   46.40
   3   5   9  539.55   47.00
  -4  -5  -9 5745.93  449.56
  -4  -5  -9 5282.17  449.95
   4   5   9 5281.17  449.76
  -5  -5  -9  634.64   51.79
  -5  -5  -9  668.23   51.19
  -5  -5  -9  601.74   50.69
  -5  -5  -9  534.75   50.99
   5   5   9  515.35   50.59
  -6  -5  -9   21.40    4.80
  -6  -5  -9   21.60    4.30
  -6  -5  -9   20.30    4.20
  -6  -5  -9   20.70    4.50
   6   5   9   23.60    4.40
  -7  -5  -9 1198.48   95.39
  -7  -5  -9 1047.70   96.09
  -8  -5  -9   12.20    4.10
  -8  -5  -9    6.60    3.10
  -8  -5  -9   15.60    4.50
   3  -6  -9   14.70    4.20
  -3   6   9   10.50    3.70
   2  -6  -9  376.66   31.60
   2  -6  -9  361.16   34.20
  -2   6   9  379.26   33.80
   1  -6  -9   21.90    4.90
  -1   6   9   23.90    4.70
   0  -6  -9  390.86   39.70
   0   6   9  510.45   39.90
  -1  -6  -9   25.50    4.90
   1   6   9   24.50    4.40
  -2  -6  -9    0.40    2.00
   2   6   9    2.00    1.70
  -3  -6  -9   34.00    5.70
  -3  -6  -9   30.00    3.30
   3   6   9   31.80    5.20
  -4  -6  -9  529.35   47.10
  -4  -6  -9  580.64   48.50
  -4  -6  -9  568.84   49.20
   4   6   9  556.04   48.30
  -5  -6  -9  158.28   15.00
  -5  -6  -9  147.69   15.50
  -5  -6  -9  151.98   14.30
   5   6   9  139.49   14.80
  -6  -6  -9 1647.74  144.09
  -6  -6  -9 1627.54  144.09
  -6  -6  -9 1864.61  143.49
  -6  -6  -9 1648.64  142.99
   6   6   9 1748.63  143.79
  -7  -6  -9 1681.63  125.99
  -7  -6  -9 1453.95  126.89
  -7  -6  -9 1527.55  125.89
   7   6   9 1305.17  125.99
  -8  -6  -9    7.80    4.10
  -8  -6  -9   16.80    4.10
  -8  -6  -9   14.30    5.20
   3  -7  -9   15.40    4.60
  -3   7   9   16.40    4.50
   2  -7  -9   32.70    6.20
  -2   7   9   26.50    5.50
   1  -7  -9   17.00    4.50
  -1   7   9   28.40    5.20
   0  -7  -9    3.40    2.40
   0   7   9    1.60    2.00
  -1  -7  -9  162.28   16.80
   1   7   9  168.18   16.30
  -2  -7  -9    3.60    2.50
   2   7   9    5.90    2.60
  -3  -7  -9  553.44   46.80
   3   7   9  509.65   46.20
  -4  -7  -9  166.98   15.00
  -4  -7  -9  189.18   17.30
  -4  -7  -9  180.08   17.70
  -4  -7  -9  159.98   14.80
   4   7   9  175.58   16.80
  -5  -7  -9   -0.90    2.10
  -5  -7  -9   -0.80    2.00
   5   7   9   -1.00    1.80
  -6  -7  -9  262.97   25.90
  -6  -7  -9  285.07   24.90
   6   7   9  248.78   25.10
  -7  -7  -9  346.77   28.50
   7   7   9  264.77   28.60
   2  -8  -9   66.29    9.90
  -2   8   9   89.39   10.20
   1  -8  -9   15.90    4.70
  -1   8   9   15.40    4.10
   0  -8  -9   36.20    6.80
   0   8   9   33.50    6.10
  -1  -8  -9   18.70    5.10
   1   8   9   12.70    3.60
  -2  -8  -9   18.20    4.80
   2   8   9   10.90    3.40
  -3  -8  -9   38.20    6.60
  -3  -8  -9   29.40    6.30
   3   8   9   33.80    5.80
  -4  -8  -9  243.08   23.50
  -4  -8  -9  252.77   22.90
   4   8   9  216.38   22.30
  -5  -8  -9   -0.40    2.30
  -5  -8  -9   -3.60    2.40
   5   8   9   -1.60    1.90
  -6  -8  -9  396.86   40.20
  -6  -8  -9  476.25   39.50
  -1   9   9  145.89   15.60
   0  -9  -9    3.10    3.10
  -1  -9  -9   12.90    4.40
   1   9   9    7.30    3.00
  -2  -9  -9  237.48   22.50
  -2  -9  -9  219.68   21.90
   2   9   9  203.38   20.90
  -3  -9  -9  603.04   50.19
  -3  -9  -9  599.84   52.49
   3   9   9  494.95   49.10
  -4  -9  -9    3.20    3.30
  -4  -9  -9    3.00    3.20
   4   9   9   -0.10    2.40
  -5  -9  -9  200.68   19.50
  -5  -9  -9  182.88   20.10
   5   9   9  192.38   19.50
  -1 -10  -9   30.80    7.10
  -1 -10  -9   33.70    7.30
   1  10   9   30.50    6.30
  -2 -10  -9   18.90    5.20
  -2 -10  -9   15.70    5.10
   2  10   9   12.70    4.20
  -3 -10  -9    0.60    3.20
   3  10   9    1.40    2.30
  -1   3 -10    7.80    4.70
  -1   3 -10   -3.20    2.70
   1  -3  10   -1.70    1.90
  -2   3 -10    9.10    4.50
   2  -3  10   15.10    4.80
  -3   3 -10   -3.60    2.70
   3  -3  10   -1.40    2.40
   4  -3  10   62.69    8.70
   0   2 -10  184.08   18.80
   0   2 -10  213.18   21.30
  -1   2 -10    2.30    3.90
  -1   2 -10    0.40    2.70
   1  -2  10    0.00    2.50
  -2   2 -10   -1.40    2.50
   2  -2  10    2.60    2.50
  -3   2 -10   17.00    4.80
   3  -2  10   13.80    4.30
   4  -2  10    0.40    2.70
  -5   2 -10  359.36   34.10
   5  -2  10  359.36   33.30
   1   1 -10    1.40    2.50
   1   1 -10    1.10    2.30
   0   1 -10  305.17   28.20
   0   1 -10  294.67   27.20
  -1   1 -10   16.60    4.10
   1  -1  10   16.00    4.10
  -2   1 -10   97.79   11.50
   2  -1  10  105.99   11.40
  -3   1 -10    8.90    3.60
   3  -1  10   14.20    4.10
  -4   1 -10  121.29   12.70
   4  -1  10  101.79   12.10
  -5   1 -10   38.30    7.90
  -5   1 -10   42.90    7.70
   5  -1  10   44.70    8.10
  -6   1 -10    0.40    2.90
   6  -1  10    1.30    2.30
   2   0 -10   -1.50    2.00
   2   0 -10    0.40    2.30
  -2   0  10    1.10    1.90
   1   0 -10  115.89   11.30
   1   0 -10   96.69   11.40
   0   0 -10   63.69    7.60
   0   0 -10   63.79    8.00
   0   0  10   61.89    6.00
  -2   0 -10  301.57   27.60
   2   0  10  300.77   27.60
  -3   0 -10  113.89   13.10
   3   0  10  136.89   13.40
  -4   0 -10    8.90    3.50
  -4   0 -10   10.10    3.60
   4   0  10   19.60    4.20
  -5   0 -10  169.58   18.10
  -5   0 -10  193.28   18.30
   5   0  10  176.68   17.80
  -6   0 -10   18.90    3.90
  -6   0 -10   24.80    5.40
  -6   0 -10   23.30    5.30
   6   0  10   15.20    4.30
  -7   0 -10   62.09    8.90
  -7   0 -10   69.29    9.20
   7   0  10   72.89    9.00
   2  -1 -10   54.49    6.80
  -2   1  10   45.30    6.30
   1  -1 -10   26.80    4.60
   1  -1 -10   28.40    4.80
  -1   1  10   20.10    3.60
   0  -1 -10  205.08   18.10
   0  -1 -10  214.68   18.00
   0   1  10  157.58   16.40
  -1  -1 -10  742.23   61.09
   1   1  10  717.73   60.79
  -2  -1 -10   31.00    5.30
  -3  -1 -10   86.49    9.90
   3   1  10   88.69    9.90
  -4  -1 -10   15.70    3.90
  -4  -1 -10   14.30    4.10
   4   1  10   15.80    3.80
  -5  -1 -10    1.70    2.30
  -5  -1 -10    0.20    0.80
  -5  -1 -10   -1.40    2.10
   5   1  10    0.20    1.90
  -6  -1 -10   21.80    3.40
  -6  -1 -10   30.50    4.80
  -6  -1 -10   33.90    5.80
  -6  -1 -10   25.80    5.60
   6   1  10   22.00    4.70
  -7  -1 -10    7.60    3.60
  -7  -1 -10    3.30    2.40
  -7  -1 -10    3.20    2.00
  -7  -1 -10   -1.10    2.70
   7   1  10    4.90    3.30
   3  -2 -10  255.57   24.90
   3  -2 -10  268.57   25.00
  -3   2  10  283.77   25.20
   2  -2 -10  408.26   33.70
  -2   2  10  347.87   33.20
   1  -2 -10    0.60    1.80
   1  -2 -10    0.40    1.70
  -1   2  10   -1.30    1.60
   0  -2 -10  524.85   40.70
   0  -2 -10  434.66   40.00
   0   2  10  432.96   39.40
  -1  -2 -10 1212.88   96.19
   1   2  10 1069.99   94.79
  -2  -2 -10  392.46   32.80
  -2  -2 -10  410.66   34.10
   2   2  10  352.66   32.40
  -3  -2 -10   34.80    4.10
  -3  -2 -10   42.80    5.60
   3   2  10   36.80    4.20
  -4  -2 -10    2.20    1.10
  -4  -2 -10    3.00    1.40
  -4  -2 -10    0.90    1.70
  -4  -2 -10    0.00    2.30
   4   2  10   -0.10    1.30
  -5  -2 -10  101.89   10.30
  -5  -2 -10   78.79    8.40
  -5  -2 -10   96.59   10.20
  -5  -2 -10   82.39    8.60
   5   2  10   78.49    9.50
  -6  -2 -10   79.49    9.10
  -6  -2 -10   95.99   10.50
  -6  -2 -10   88.69    9.80
  -6  -2 -10   95.69   10.40
   6   2  10   90.29   10.20
  -7  -2 -10    3.50    3.00
  -7  -2 -10    5.10    2.60
  -7  -2 -10    3.20    2.60
   7   2  10   -0.30    2.20
  -8  -2 -10    8.20    3.70
  -8  -2 -10   12.30    3.60
  -8  -2 -10   13.30    4.80
  -8  -2 -10   12.50    3.70
   3  -3 -10  140.19   15.40
   3  -3 -10  153.38   15.10
  -3   3  10  160.08   15.80
   2  -3 -10   -0.40    2.30
   2  -3 -10   -1.80    1.60
  -2   3  10    0.60    2.00
   1  -3 -10   20.90    4.20
   1  -3 -10   10.70    2.70
  -1   3  10   10.50    3.00
   0  -3 -10  138.79   14.50
   0  -3 -10  159.08   14.80
   0   3  10  147.39   14.00
  -1  -3 -10   28.80    4.30
  -1  -3 -10   25.40    4.80
  -2  -3 -10   54.89    6.80
  -2  -3 -10   58.39    6.40
   2   3  10   56.49    6.10
  -3  -3 -10   83.69    9.20
  -3  -3 -10   85.59    8.50
   3   3  10   78.39    8.60
  -4  -3 -10  694.53   56.29
  -4  -3 -10  681.33   55.39
  -4  -3 -10  604.54   54.99
  -4  -3 -10  705.93   56.29
   4   3  10  577.14   54.89
  -5  -3 -10  158.18   14.50
  -5  -3 -10  138.39   13.60
  -5  -3 -10  138.69   14.10
   5   3  10  128.09   13.20
  -6  -3 -10  465.55   41.30
  -6  -3 -10  469.15   41.40
   6   3  10  462.35   41.00
  -7  -3 -10  239.18   21.90
  -7  -3 -10  249.18   21.90
  -7  -3 -10  204.48   21.60
  -7  -3 -10  234.88   22.20
   7   3  10  215.58   21.40
  -8  -3 -10   22.40    5.50
  -8  -3 -10   19.90    4.70
  -8  -3 -10    6.50    3.50
  -8  -3 -10    6.60    3.80
   8   3  10   14.20    3.80
   3  -4 -10    4.10    2.40
   3  -4 -10    1.60    2.70
  -3   4  10    2.00    2.70
   2  -4 -10    7.80    2.90
   2  -4 -10   10.90    2.60
  -2   4  10    5.30    3.10
   1  -4 -10    3.80    2.50
   1  -4 -10    4.20    1.90
  -1   4  10    4.30    2.60
   0  -4 -10   56.99    6.10
   0  -4 -10   58.79    7.20
   0   4  10   60.29    6.60
   0   4  10   51.19    6.70
  -1  -4 -10  142.19   13.40
  -1  -4 -10  143.99   14.50
   1   4  10  159.98   13.80
   1   4  10  141.09   14.60
  -2  -4 -10   98.29   10.90
   2   4  10  124.79   10.60
   2   4  10   93.19   10.30
  -3  -4 -10  332.87   27.80
   3   4  10  283.67   26.70
  -4  -4 -10   16.80    3.80
  -4  -4 -10   13.20    3.50
   4   4  10   15.40    3.10
  -5  -4 -10  436.56   37.40
  -5  -4 -10  462.55   37.40
  -5  -4 -10  435.36   37.30
   5   4  10  357.56   36.50
  -6  -4 -10   54.79    8.60
  -6  -4 -10   33.10    6.10
  -6  -4 -10   41.90    6.30
  -6  -4 -10   43.70    6.10
  -7  -4 -10   34.30    6.10
  -7  -4 -10   22.00    5.00
  -7  -4 -10   32.70    5.90
  -8  -4 -10  170.28   17.10
  -8  -4 -10  162.98   17.70
  -8  -4 -10  178.48   17.70
   3  -5 -10   83.99   11.20
  -3   5  10   76.39    9.70
   2  -5 -10    2.50    2.30
   2  -5 -10   -1.10    1.60
  -2   5  10    0.00    2.30
   1  -5 -10   82.29    8.50
   1  -5 -10  101.69   10.60
  -1   5  10   87.79    9.70
   0  -5 -10   27.20    3.60
   0  -5 -10   23.90    5.10
   0   5  10   37.90    4.20
   0   5  10   40.10    6.30
  -1  -5 -10  128.69   13.20
  -1  -5 -10  152.08   15.10
   1   5  10  146.89   14.40
   1   5  10  177.58   13.70
  -2  -5 -10    7.10    1.80
  -2  -5 -10    7.40    2.90
   2   5  10    8.30    2.60
  -3  -5 -10   -1.70    1.50
  -3  -5 -10   -0.40    0.90
   3   5  10    0.40    1.50
  -4  -5 -10   17.20    3.40
  -4  -5 -10   17.60    3.80
   4   5  10   14.90    3.20
  -5  -5 -10   -1.20    1.50
  -5  -5 -10   -0.90    2.00
  -5  -5 -10    0.30    2.00
  -5  -5 -10    0.90    2.10
   5   5  10    2.80    1.90
  -6  -5 -10    2.30    2.40
  -6  -5 -10    0.50    2.10
  -6  -5 -10    3.00    2.50
  -6  -5 -10    1.00    2.50
   6   5  10    3.70    2.20
  -7  -5 -10    7.30    3.40
  -7  -5 -10    6.10    3.20
  -7  -5 -10    8.40    3.70
   2  -6 -10   11.30    4.40
  -2   6  10    6.50    3.50
   1  -6 -10   37.70    6.70
  -1   6  10   40.60    6.60
   0  -6 -10    8.90    3.20
   0   6  10    9.50    3.00
  -1  -6 -10  461.25   39.00
   1   6  10  411.46   38.10
  -2  -6 -10  116.19   10.10
  -2  -6 -10  123.99   12.70
  -3  -6 -10   10.10    3.30
  -3  -6 -10   10.90    2.00
  -4  -6 -10  467.05   40.50
  -4  -6 -10  541.15   42.30
   4   6  10  425.66   41.30
  -5  -6 -10   18.20    3.70
  -5  -6 -10   20.70    4.70
  -5  -6 -10   23.30    5.30
   5   6  10   17.00    4.00
  -6  -6 -10 1550.04  133.99
   6   6  10 1646.94  134.69
  -7  -6 -10   -1.50    2.90
  -7  -6 -10    0.00    2.40
  -7  -6 -10    4.80    3.00
   7   6  10    4.80    3.00
   2  -7 -10  139.89   14.90
  -2   7  10  118.89   14.10
   0  -7 -10   91.09   10.50
   0   7  10   80.09    9.60
  -1  -7 -10  122.39   12.70
   1   7  10  102.59   11.70
  -2  -7 -10  710.13   57.29
   2   7  10  601.64   56.19
  -3  -7 -10   12.80    3.70
   3   7  10   18.40    4.00
  -4  -7 -10  482.95   41.60
  -4  -7 -10  490.05   42.40
   4   7  10  432.16   41.00
  -5  -7 -10  691.43   61.09
  -5  -7 -10  732.73   60.39
   5   7  10  658.63   59.99
  -6  -7 -10   -0.10    2.30
  -6  -7 -10    1.00    2.80
   6   7  10    5.00    3.00
  -7  -7 -10   66.49    8.60
  -7  -7 -10   59.99    9.10
   1  -8 -10  322.07   29.20
  -1   8  10  279.67   27.80
   0  -8 -10    9.50    3.60
   0   8  10   10.00    3.50
  -1  -8 -10  130.29   14.80
   1   8  10  130.99   13.80
  -2  -8 -10   26.50    5.50
   2   8  10   21.90    4.80
  -3  -8 -10   -0.30    2.40
  -3  -8 -10    5.30    2.90
   3   8  10    5.90    2.80
  -4  -8 -10  446.36   41.80
  -4  -8 -10  442.46   39.50
   4   8  10  424.96   39.10
  -5  -8 -10  672.33   59.19
  -5  -8 -10  671.13   58.19
   5   8  10  652.53   58.09
  -6  -8 -10    0.70    2.50
  -6  -8 -10   -1.00    2.90
   6   8  10    1.10    2.80
   0  -9 -10   81.39   11.70
   0   9  10   95.89   10.90
  -1  -9 -10  486.05   44.50
  -2  -9 -10   39.90    7.40
  -2  -9 -10   32.50    7.20
  -3  -9 -10   -2.40    2.40
  -4  -9 -10   21.10    6.20
  -4  -9 -10   30.40    6.40
   4   9  10   31.70    6.00
  -1   1 -11  130.39   15.10
  -3   1 -11   50.09    8.40
   3  -1  11   45.40    7.80
  -4   1 -11   75.79    9.90
   4  -1  11   76.79    9.70
  -5   1 -11   42.90    7.40
  -5   1 -11   17.90    5.20
   5  -1  11   31.10    6.10
   0   0 -11   16.60    4.00
   0   0 -11   24.10    5.30
  -1   0 -11  529.75   40.90
  -1   0 -11  383.46   40.80
  -2   0 -11  331.87   30.20
   2   0  11  323.17   30.00
  -3   0 -11    8.80    3.50
   3   0  11    5.60    3.20
   4   0  11    9.40    5.20
  -5   0 -11  174.08   17.10
  -5   0 -11  151.28   17.10
   5   0  11  156.98   16.50
  -6   0 -11   -0.80    2.80
  -6   0 -11    2.90    3.20
   6   0  11    4.90    3.20
   1  -1 -11   89.39   10.10
   1  -1 -11   91.29   10.40
   0  -1 -11   14.00    3.60
   0  -1 -11   12.70    3.80
   0   1  11   11.90    3.80
  -1  -1 -11    2.10    2.30
  -1  -1 -11    9.20    3.40
  -2  -1 -11    9.50    3.20
  -3  -1 -11   38.30    6.70
   3   1  11   43.80    6.40
  -4  -1 -11  346.57   30.80
   4   1  11  319.07   30.40
  -5  -1 -11  216.98   21.60
  -6  -1 -11  179.38   17.40
  -6  -1 -11  158.88   17.00
   6   1  11  155.48   16.60
   1  -2 -11  119.69   11.90
  -1   2  11  105.39   11.00
   0  -2 -11   51.19    6.90
   0  -2 -11   61.49    7.00
   0   2  11   45.60    5.80
  -1  -2 -11  132.99   12.20
  -1  -2 -11  115.59   11.70
   1   2  11   92.29   10.00
  -2  -2 -11  643.04   51.89
   2   2  11  555.44   49.70
  -3  -2 -11  965.00   82.39
  -3  -2 -11 1070.19   84.59
   3   2  11  943.41   82.19
  -4  -2 -11    9.90    3.30
  -4  -2 -11    7.90    2.00
  -4  -2 -11    3.20    2.30
  -5  -2 -11  119.29   12.70
  -5  -2 -11   98.89   10.50
  -5  -2 -11  138.69   13.20
   5   2  11  119.79   12.50
  -6  -2 -11   -5.90    2.20
  -6  -2 -11    0.10    2.00
  -7  -2 -11   77.69    9.90
  -7  -2 -11   64.69    8.50
  -7  -2 -11   75.39    9.50
   7   2  11   71.49    9.00
   1  -3 -11   19.90    4.50
  -1   3  11   16.80    3.80
   0  -3 -11  530.55   43.10
   0   3  11  465.95   42.70
  -1  -3 -11  173.28   16.80
  -1  -3 -11  187.88   16.30
   1   3  11  153.88   15.50
  -2  -3 -11  541.05   43.80
   2   3  11  461.35   42.20
  -4  -3 -11   58.19    6.60
  -4  -3 -11   65.19    7.80
   4   3  11   50.69    7.50
  -5  -3 -11   12.40    4.10
  -5  -3 -11    6.90    2.60
  -5  -3 -11   10.10    3.50
  -6  -3 -11  197.68   18.90
  -6  -3 -11  220.38   20.30
  -6  -3 -11  199.38   19.70
  -6  -3 -11  195.98   19.90
  -7  -3 -11   -1.40    2.60
  -7  -3 -11   -2.80    2.50
  -7  -3 -11   -1.00    2.40
  -7  -3 -11    3.70    2.70
   2  -4 -11   18.30    3.80
   1  -4 -11  195.38   18.80
   1  -4 -11  200.18   20.00
  -1   4  11  226.68   19.70
   0  -4 -11  242.58   22.50
   0  -4 -11  238.28   21.30
   0   4  11  231.68   21.60
  -1  -4 -11    0.80    1.30
  -1  -4 -11   -2.90    1.80
   1   4  11   -1.30    1.60
  -2  -4 -11    9.90    3.10
  -2  -4 -11   20.90    4.10
  -3  -4 -11   -0.70    1.80
   3   4  11    0.70    1.40
  -4  -4 -11   66.89    7.80
   4   4  11   52.39    6.60
  -5  -4 -11    2.20    2.20
  -5  -4 -11    4.30    2.50
  -5  -4 -11    8.00    3.10
   5   4  11    5.50    2.40
  -6  -4 -11   -1.80    2.20
  -6  -4 -11    1.60    2.30
  -6  -4 -11   -2.80    2.60
  -6  -4 -11   -0.50    2.40
  -7  -4 -11   90.49   10.00
  -7  -4 -11   76.29    9.80
  -7  -4 -11   72.99    9.80
  -1   5  11  279.67   25.80
   0  -5 -11    0.40    1.90
   0   5  11    1.30    2.50
  -1  -5 -11   24.50    3.40
  -1  -5 -11   29.40    5.40
   1   5  11   29.80    4.90
  -2  -5 -11   62.29    7.60
  -2  -5 -11   68.29    6.50
   2   5  11   45.80    6.40
  -3  -5 -11  222.48   19.00
   3   5  11  170.58   17.60
   4   5  11   20.40    3.90
  -5  -5 -11  128.99   14.30
  -5  -5 -11  149.69   14.70
  -5  -5 -11  161.08   14.40
   5   5  11  130.49   14.00
  -6  -5 -11  401.76   39.10
  -6  -5 -11  417.26   39.60
   6   5  11  480.55   38.90
  -7  -5 -11  263.17   24.80
  -7  -5 -11  257.57   25.10
   1  -6 -11  275.97   25.30
  -1   6  11  246.58   24.30
   0   6  11    9.20    3.30
  -1  -6 -11   81.79    9.90
   1   6  11   80.89    9.40
  -2  -6 -11  214.28   20.80
   2   6  11  215.38   20.10
  -3  -6 -11  124.99   12.40
   3   6  11  101.89   11.40
  -4  -6 -11    0.40    2.10
   4   6  11    1.90    2.10
  -5  -6 -11   -2.60    1.80
  -5  -6 -11   -0.80    1.90
  -5  -6 -11   -3.40    2.30
   5   6  11    1.90    2.10
  -6  -6 -11  895.01   74.99
  -6  -6 -11  899.51   75.69
   6   6  11  842.92   75.39
   0  -7 -11   95.09   11.20
   0   7  11   86.59   10.30
  -1  -7 -11   58.19    7.90
   1   7  11   53.29    7.60
  -2  -7 -11   14.80    4.80
   2   7  11   20.70    4.20
  -3  -7 -11    5.30    2.90
   3   7  11   12.50    3.60
  -4  -7 -11   77.49    9.70
   4   7  11   80.89    9.50
  -5  -7 -11  168.18   21.00
  -5  -7 -11  215.28   19.90
   5   7  11  207.48   19.50
  -6  -7 -11  321.97   30.00
   6   7  11  304.37   29.00
  -1  -8 -11  157.78   17.20
   1   8  11  166.38   16.70
  -2  -8 -11    8.20    3.50
   2   8  11    5.00    2.90
  -3  -8 -11    0.50    2.30
   3   8  11   -2.60    1.70
  -4  -8 -11   26.10    5.50
  -4  -8 -11   21.90    5.70
   4   8  11   20.10    5.00
  -5  -8 -11  178.98   17.30
  -5  -8 -11  143.29   17.20
  -1  -1 -12  361.06   33.20
  -3  -1 -12  638.34   56.09
  -4  -1 -12   -1.90    1.70
  -4  -1 -12    3.10    3.40
   4   1  12    3.80    2.80
  -1  -2 -12   92.19   11.70
  -1  -2 -12  128.49   12.20
  -3  -2 -12   33.40    6.30
  -5  -2 -12    6.20    3.30
  -5  -2 -12    2.30    2.80
   0  -3 -12    5.10    2.30
   0  -3 -12   -1.50    2.00
   0   3  12   -2.50    2.00
  -1  -3 -12   74.79    9.40
  -1  -3 -12   92.19    8.90
   1   3  12   63.99    7.80
  -2  -3 -12  191.28   19.20
   2   3  12  200.78   17.70
  -3  -3 -12   25.10    5.10
  -4  -3 -12   10.30    3.60
  -5  -3 -12  457.55   48.20
  -5  -3 -12  646.54   49.00
   0  -4 -12  359.86   34.70
   0  -4 -12  383.96   33.50
   0   4  12  404.46   34.00
  -1  -4 -12    7.60    3.20
  -1  -4 -12    9.00    2.70
   1   4  12    7.80    2.90
  -2  -4 -12  206.98   20.60
  -2  -4 -12  249.88   19.80
   2   4  12  180.38   18.80
  -3  -4 -12  343.67   31.50
  -4  -4 -12   39.90    6.70
   4   4  12   33.60    5.60
  -5  -4 -12    4.60    2.70
  -5  -4 -12    2.80    3.20
  -5  -4 -12    6.60    2.30
   5   4  12    9.90    3.10
  -6  -4 -12    7.50    3.60
  -6  -4 -12    6.30    3.40
  -6  -4 -12    0.70    2.60
  -6  -4 -12   10.10    3.20
   0  -5 -12    4.80    3.20
   0   5  12    6.40    3.00
  -1  -5 -12  309.37   30.10
   1   5  12  340.47   29.30
  -2  -5 -12  690.53   57.39
   2   5  12  625.54   56.09
  -3  -5 -12   30.10    5.50
   3   5  12   16.30    3.60
  -4  -5 -12   96.99   10.50
   4   5  12   79.29    9.20
  -5  -5 -12   52.49    7.50
   5   5  12   43.20    7.40
  -1  -6 -12  433.56   39.40
   1   6  12  435.66   38.50
  -2  -6 -12    6.10    3.50
   2   6  12    8.60    3.10
  -3  -6 -12   51.29    7.90
   3   6  12   68.59    7.80
  -4  -6 -12  156.58   16.60
   4   6  12  165.68   15.90
  -5  -6 -12  130.89   14.20
  -5  -6 -12  129.59   14.50
   5   6  12  130.89   13.60
  -2  -7 -12    2.40    2.80
   2   7  12    1.40    2.50
  -3  -7 -12  422.26   37.50
   3   7  12  399.26   36.50
   4   7  12  100.19   11.20
   0   0   0    0.00    0.00

_computing_structure_solution     'SHELXT 2018/2 (Sheldrick, 2018)'
;
_shelx_hkl_checksum              83648
_olex2_submission_special_instructions 'No special instructions were received'
